# Supplementary material for: Synthesis, structure, and reactivity of crystalline molecular complexes of the {[C5H3(SiMe3)2]3Th}1– anion containing thorium in the formal +2 oxidation state
Source: Chem Sci. 2014 Nov 3;6(1):517–21. doi: 10.1039/c4sc03033h (PMC5811171; doi:10.1039/c4sc03033h)
Supplement: Supplementary file 3 [file SC-006-C4SC03033H-s003.cif]

# Electronic Supplementary Material (ESI) for Chemical Science.
# This journal is © The Royal Society of Chemistry 2014

#######################################################################
#
#                 Cambridge Crystallographic Data Centre
#                                CCDC 
# 
#######################################################################
# 
#  This CIF contains data from an original supplementary publication
#  deposited with the CCDC, and may include chemical, crystal,
#  experimental, refinement, atomic coordinates,
#  anisotropic displacement parameters and molecular geometry data,
#  as required by the journal to which it was submitted.
#
#  This CIF is provided on the understanding that it is used for bona
#  fide research purposes only. It may contain copyright material
#  of the CCDC or of third parties, and may not be copied or further
#  disseminated in any form, whether machine-readable or not,
#  except for the purpose of generating routine backup copies
#  on your local computer system.
# 
#  For further information on the CCDC, data deposition and
#  data retrieval see:
#                         www.ccdc.cam.ac.uk
#
#  Bona fide researchers may freely download Mercury and enCIFer
#  from this site to visualise CIF-encoded structures and 
#  to carry out CIF format checking respectively.
#
data_rrl19

_audit_creation_method           SHELXL-2014
_chemical_name_systematic        
; 
 ? 
;
_chemical_name_common            ?
_chemical_melting_point          ?
_chemical_formula_moiety         ?
_chemical_formula_sum            'C51 H99 K N2 O6 Si6 Th'
_chemical_formula_weight         1276.00

loop_
_atom_type_symbol
_atom_type_description
_atom_type_scat_dispersion_real
_atom_type_scat_dispersion_imag
_atom_type_scat_source
C C 0.0033 0.0016 'International Tables Vol C Tables 4.2.6.8 and 6.1.1.4'
H H 0.0000 0.0000 'International Tables Vol C Tables 4.2.6.8 and 6.1.1.4'
N N 0.0061 0.0033 'International Tables Vol C Tables 4.2.6.8 and 6.1.1.4'
O O 0.0106 0.0060 'International Tables Vol C Tables 4.2.6.8 and 6.1.1.4'
Si Si 0.0817 0.0704 'International Tables Vol C Tables 4.2.6.8 and 6.1.1.4'
K K 0.2009 0.2494 'International Tables Vol C Tables 4.2.6.8 and 6.1.1.4'
Th Th -7.2400 8.8979 'International Tables Vol C Tables 4.2.6.8 and 6.1.1.4'

_space_group_crystal_system      triclinic
_space_group_IT_number           2
_space_group_name_H-M_alt        'P -1'
_space_group_name_Hall           '-P 1'

_shelx_space_group_comment       
; 
The symmetry employed for this shelxl refinement is uniquely defined 
by the following loop, which should always be used as a source of 
symmetry information in preference to the above space-group names. 
They are only intended as comments. 
;

loop_
_space_group_symop_operation_xyz
'x, y, z'
'-x, -y, -z'

_cell_length_a                   12.1595(8)
_cell_length_b                   12.7622(8)
_cell_length_c                   22.2587(14)
_cell_angle_alpha                100.9296(8)
_cell_angle_beta                 104.4481(8)
_cell_angle_gamma                95.5814(8)
_cell_volume                     3246.0(4)
_cell_formula_units_Z            2
_cell_measurement_temperature    138(2)
_cell_measurement_reflns_used    9945
_cell_measurement_theta_min      2.23
_cell_measurement_theta_max      27.16

_exptl_crystal_description       irregular
_exptl_crystal_colour            red
_exptl_crystal_density_meas      not_measured
_exptl_crystal_density_method    not_measured
_exptl_crystal_density_diffrn    1.305
_exptl_crystal_F_000             1320
_exptl_transmission_factor_min   ?
_exptl_transmission_factor_max   ?
_exptl_crystal_size_max          0.307
_exptl_crystal_size_mid          0.138
_exptl_crystal_size_min          0.056
_exptl_absorpt_coefficient_mu    2.513
_shelx_estimated_absorpt_T_min   0.513
_shelx_estimated_absorpt_T_max   0.872
_exptl_absorpt_correction_type   numerical
_exptl_absorpt_correction_T_min  0.6059
_exptl_absorpt_correction_T_max  0.9194
_exptl_absorpt_process_details   'Bruker SADABS 2012/1'

_exptl_special_details           
; 
 ? 
;

_diffrn_ambient_temperature      138(2)
_diffrn_radiation_wavelength     0.71073
_diffrn_radiation_type           MoK\a
_diffrn_source                   'fine-focus sealed tube'
_diffrn_measurement_device_type  'Bruker SMART APEX II CCD'
_diffrn_measurement_method       '\f and \w scans'
_diffrn_detector_area_resol_mean ?
_diffrn_reflns_number            38800
_diffrn_reflns_av_unetI/netI     0.0551
_diffrn_reflns_av_R_equivalents  0.0445
_diffrn_reflns_limit_h_min       -16
_diffrn_reflns_limit_h_max       16
_diffrn_reflns_limit_k_min       -17
_diffrn_reflns_limit_k_max       16
_diffrn_reflns_limit_l_min       -29
_diffrn_reflns_limit_l_max       28
_diffrn_reflns_theta_min         1.644
_diffrn_reflns_theta_max         28.750
_diffrn_reflns_theta_full        25.242
_diffrn_measured_fraction_theta_max 0.903
_diffrn_measured_fraction_theta_full 0.998
_diffrn_reflns_Laue_measured_fraction_max 0.903
_diffrn_reflns_Laue_measured_fraction_full 0.998
_diffrn_reflns_point_group_measured_fraction_max 0.903
_diffrn_reflns_point_group_measured_fraction_full 0.998
_reflns_number_total             15230
_reflns_number_gt                13490
_reflns_threshold_expression     'I > 2\s(I)'
_reflns_Friedel_coverage         0.000
_reflns_Friedel_fraction_max     .
_reflns_Friedel_fraction_full    .

_reflns_special_details          
; 
 Reflections were merged by SHELXL according to the crystal 
 class for the calculation of statistics and refinement. 
  
 _reflns_Friedel_fraction is defined as the number of unique 
 Friedel pairs measured divided by the number that would be 
 possible theoretically, ignoring centric projections and 
 systematic absences. 
;

_computing_data_collection       'Bruker APEX2 2013.10-0, 2013'
_computing_cell_refinement       'Bruker SAINT 8.34a, 2013'
_computing_data_reduction        'Bruker SAINT 8.34a, 2013'
_computing_structure_solution    'Bruker SHELXTL 2013/1'
_computing_structure_refinement  'SHELXL-2014 (Sheldrick, 2014)'
_computing_molecular_graphics    'Bruker SHELXTL'
_computing_publication_material  'Bruker SHELXTL'

_refine_special_details          
; 
 ? 
;
_refine_ls_structure_factor_coef Fsqd
_refine_ls_matrix_type           full
_refine_ls_weighting_scheme      calc
_refine_ls_weighting_details     
'w=1/[\s^2^(Fo^2^)+(0.0199P)^2^] where P=(Fo^2^+2Fc^2^)/3'
_atom_sites_solution_primary     direct
_atom_sites_solution_secondary   difmap
_atom_sites_solution_hydrogens   geom
_refine_ls_hydrogen_treatment    constr
_refine_ls_extinction_method     none
_refine_ls_extinction_coef       ?
_refine_ls_number_reflns         15230
_refine_ls_number_parameters     622
_refine_ls_number_restraints     0
_refine_ls_R_factor_all          0.0361
_refine_ls_R_factor_gt           0.0287
_refine_ls_wR_factor_ref         0.0621
_refine_ls_wR_factor_gt          0.0594
_refine_ls_goodness_of_fit_ref   1.010
_refine_ls_restrained_S_all      1.010
_refine_ls_shift/su_max          0.003
_refine_ls_shift/su_mean         0.000

loop_
_atom_site_label
_atom_site_type_symbol
_atom_site_fract_x
_atom_site_fract_y
_atom_site_fract_z
_atom_site_U_iso_or_equiv
_atom_site_adp_type
_atom_site_occupancy
_atom_site_site_symmetry_order
_atom_site_calc_flag
_atom_site_refinement_flags_posn
_atom_site_refinement_flags_adp
_atom_site_refinement_flags_occupancy
_atom_site_disorder_assembly
_atom_site_disorder_group
Th1 Th 0.64253(2) 0.83510(2) 0.75346(2) 0.01337(3) Uani 1 1 d . . . . .
Si1 Si 0.42906(6) 0.54140(6) 0.64242(3) 0.01821(16) Uani 1 1 d . . . . .
Si2 Si 0.62894(7) 0.71017(7) 0.91159(3) 0.02194(17) Uani 1 1 d . . . . .
Si3 Si 0.81373(7) 0.83277(6) 0.60348(4) 0.02087(16) Uani 1 1 d . . . . .
Si4 Si 0.98502(6) 0.88643(6) 0.87112(4) 0.02036(16) Uani 1 1 d . . . . .
Si5 Si 0.42524(6) 0.96249(6) 0.61669(4) 0.01915(16) Uani 1 1 d . . . . .
Si6 Si 0.57006(7) 1.10972(6) 0.88343(4) 0.02247(17) Uani 1 1 d . . . . .
C1 C 0.4823(2) 0.6452(2) 0.71728(12) 0.0174(5) Uani 1 1 d . . . . .
C2 C 0.5682(2) 0.6377(2) 0.77263(12) 0.0176(5) Uani 1 1 d . . . . .
H2A H 0.6154 0.5779 0.7743 0.021 Uiso 1 1 calc R U . . .
C3 C 0.5612(2) 0.7132(2) 0.82821(12) 0.0185(6) Uani 1 1 d . . . . .
C4 C 0.4672(2) 0.7674(2) 0.80493(12) 0.0193(6) Uani 1 1 d . . . . .
H4A H 0.4315 0.8168 0.8325 0.023 Uiso 1 1 calc R U . . .
C5 C 0.4207(2) 0.7275(2) 0.73971(13) 0.0185(6) Uani 1 1 d . . . . .
H5A H 0.3478 0.7451 0.7139 0.022 Uiso 1 1 calc R U . . .
C6 C 0.5423(2) 0.5021(2) 0.60340(13) 0.0269(7) Uani 1 1 d . . . . .
H6A H 0.5719 0.5630 0.5880 0.040 Uiso 1 1 calc R U . . .
H6B H 0.5095 0.4403 0.5675 0.040 Uiso 1 1 calc R U . . .
H6C H 0.6052 0.4823 0.6342 0.040 Uiso 1 1 calc R U . . .
C7 C 0.3147(3) 0.5861(2) 0.58427(14) 0.0331(8) Uani 1 1 d . . . . .
H7A H 0.3472 0.6500 0.5725 0.050 Uiso 1 1 calc R U . . .
H7B H 0.2528 0.6039 0.6035 0.050 Uiso 1 1 calc R U . . .
H7C H 0.2840 0.5279 0.5461 0.050 Uiso 1 1 calc R U . . .
C8 C 0.3633(3) 0.4175(2) 0.66191(14) 0.0296(7) Uani 1 1 d . . . . .
H8A H 0.2934 0.4316 0.6744 0.044 Uiso 1 1 calc R U . . .
H8B H 0.4181 0.3984 0.6971 0.044 Uiso 1 1 calc R U . . .
H8C H 0.3439 0.3575 0.6245 0.044 Uiso 1 1 calc R U . . .
C9 C 0.7257(3) 0.6052(2) 0.91078(14) 0.0319(7) Uani 1 1 d . . . . .
H9A H 0.7767 0.6180 0.8842 0.048 Uiso 1 1 calc R U . . .
H9B H 0.6793 0.5336 0.8934 0.048 Uiso 1 1 calc R U . . .
H9C H 0.7718 0.6090 0.9543 0.048 Uiso 1 1 calc R U . . .
C10 C 0.7084(2) 0.8425(2) 0.96332(13) 0.0277(7) Uani 1 1 d . . . . .
H10A H 0.7704 0.8680 0.9463 0.042 Uiso 1 1 calc R U . . .
H10B H 0.7410 0.8333 1.0066 0.042 Uiso 1 1 calc R U . . .
H10C H 0.6554 0.8956 0.9642 0.042 Uiso 1 1 calc R U . . .
C11 C 0.5164(3) 0.6660(3) 0.94934(15) 0.0433(9) Uani 1 1 d . . . . .
H11A H 0.4772 0.5934 0.9263 0.065 Uiso 1 1 calc R U . . .
H11B H 0.4604 0.7164 0.9477 0.065 Uiso 1 1 calc R U . . .
H11C H 0.5526 0.6650 0.9938 0.065 Uiso 1 1 calc R U . . .
C12 C 0.8066(2) 0.8114(2) 0.68225(12) 0.0182(6) Uani 1 1 d . . . . .
C13 C 0.8601(2) 0.8866(2) 0.74134(12) 0.0177(6) Uani 1 1 d . . . . .
H13A H 0.8964 0.9620 0.7446 0.021 Uiso 1 1 calc R U . . .
C14 C 0.8775(2) 0.8337(2) 0.79387(12) 0.0185(6) Uani 1 1 d . . . . .
C15 C 0.8309(2) 0.7223(2) 0.76428(12) 0.0182(6) Uani 1 1 d . . . . .
H15A H 0.8407 0.6612 0.7864 0.022 Uiso 1 1 calc R U . . .
C16 C 0.7892(2) 0.7097(2) 0.69843(12) 0.0165(5) Uani 1 1 d . . . . .
H16A H 0.7631 0.6387 0.6671 0.020 Uiso 1 1 calc R U . . .
C17 C 0.7204(3) 0.7233(2) 0.53789(13) 0.0350(8) Uani 1 1 d . . . . .
H17A H 0.6402 0.7228 0.5387 0.053 Uiso 1 1 calc R U . . .
H17B H 0.7437 0.6535 0.5434 0.053 Uiso 1 1 calc R U . . .
H17C H 0.7283 0.7358 0.4970 0.053 Uiso 1 1 calc R U . . .
C18 C 0.9670(3) 0.8309(3) 0.60123(17) 0.0396(8) Uani 1 1 d . . . . .
H18A H 0.9843 0.7570 0.5983 0.059 Uiso 1 1 calc R U . . .
H18B H 1.0183 0.8780 0.6401 0.059 Uiso 1 1 calc R U . . .
H18C H 0.9782 0.8567 0.5641 0.059 Uiso 1 1 calc R U . . .
C19 C 0.7864(3) 0.9688(2) 0.58953(13) 0.0259(6) Uani 1 1 d . . . . .
H19A H 0.7070 0.9771 0.5891 0.039 Uiso 1 1 calc R U . . .
H19B H 0.7987 0.9758 0.5485 0.039 Uiso 1 1 calc R U . . .
H19C H 0.8392 1.0247 0.6236 0.039 Uiso 1 1 calc R U . . .
C20 C 1.1301(2) 0.9107(3) 0.85628(15) 0.0320(7) Uani 1 1 d . . . . .
H20A H 1.1495 0.8420 0.8367 0.048 Uiso 1 1 calc R U . . .
H20B H 1.1881 0.9420 0.8967 0.048 Uiso 1 1 calc R U . . .
H20C H 1.1282 0.9606 0.8277 0.048 Uiso 1 1 calc R U . . .
C21 C 0.9939(3) 0.7848(3) 0.92164(14) 0.0315(7) Uani 1 1 d . . . . .
H21A H 0.9221 0.7740 0.9336 0.047 Uiso 1 1 calc R U . . .
H21B H 1.0581 0.8108 0.9601 0.047 Uiso 1 1 calc R U . . .
H21C H 1.0062 0.7163 0.8977 0.047 Uiso 1 1 calc R U . . .
C22 C 0.9600(3) 1.0195(2) 0.91301(14) 0.0298(7) Uani 1 1 d . . . . .
H22A H 0.8906 1.0093 0.9274 0.045 Uiso 1 1 calc R U . . .
H22B H 0.9501 1.0686 0.8838 0.045 Uiso 1 1 calc R U . . .
H22C H 1.0261 1.0504 0.9498 0.045 Uiso 1 1 calc R U . . .
C23 C 0.5306(2) 0.9807(2) 0.69498(12) 0.0175(5) Uani 1 1 d . . . . .
C24 C 0.4973(2) 0.9874(2) 0.75316(12) 0.0187(6) Uani 1 1 d . . . . .
H24A H 0.4159 0.9723 0.7547 0.022 Uiso 1 1 calc R U . . .
C25 C 0.5906(2) 1.0390(2) 0.80746(12) 0.0188(6) Uani 1 1 d . . . . .
C26 C 0.6840(2) 1.0651(2) 0.78182(13) 0.0191(6) Uani 1 1 d . . . . .
H26A H 0.7591 1.1104 0.8068 0.023 Uiso 1 1 calc R U . . .
C27 C 0.6490(2) 1.0306(2) 0.71569(12) 0.0174(5) Uani 1 1 d . . . . .
H27A H 0.6942 1.0509 0.6867 0.021 Uiso 1 1 calc R U . . .
C28 C 0.4586(3) 0.8806(3) 0.54632(14) 0.0314(7) Uani 1 1 d . . . . .
H28A H 0.4687 0.8082 0.5533 0.047 Uiso 1 1 calc R U . . .
H28B H 0.5296 0.9156 0.5406 0.047 Uiso 1 1 calc R U . . .
H28C H 0.3953 0.8752 0.5082 0.047 Uiso 1 1 calc R U . . .
C29 C 0.4104(3) 1.1006(2) 0.60067(14) 0.0297(7) Uani 1 1 d . . . . .
H29A H 0.4823 1.1327 0.5946 0.045 Uiso 1 1 calc R U . . .
H29B H 0.3936 1.1464 0.6369 0.045 Uiso 1 1 calc R U . . .
H29C H 0.3476 1.0947 0.5622 0.045 Uiso 1 1 calc R U . . .
C30 C 0.2823(2) 0.8982(2) 0.61993(14) 0.0254(6) Uani 1 1 d . . . . .
H30A H 0.2833 0.8210 0.6183 0.038 Uiso 1 1 calc R U . . .
H30B H 0.2222 0.9074 0.5836 0.038 Uiso 1 1 calc R U . . .
H30C H 0.2666 0.9325 0.6596 0.038 Uiso 1 1 calc R U . . .
C31 C 0.5125(3) 1.2367(2) 0.86934(15) 0.0339(7) Uani 1 1 d . . . . .
H31A H 0.4421 1.2186 0.8340 0.051 Uiso 1 1 calc R U . . .
H31B H 0.5700 1.2839 0.8588 0.051 Uiso 1 1 calc R U . . .
H31C H 0.4952 1.2740 0.9079 0.051 Uiso 1 1 calc R U . . .
C32 C 0.7070(3) 1.1503(3) 0.94919(14) 0.0350(8) Uani 1 1 d . . . . .
H32A H 0.7310 1.0863 0.9639 0.052 Uiso 1 1 calc R U . . .
H32B H 0.6945 1.2020 0.9846 0.052 Uiso 1 1 calc R U . . .
H32C H 0.7669 1.1839 0.9335 0.052 Uiso 1 1 calc R U . . .
C33 C 0.4599(3) 1.0313(3) 0.90975(14) 0.0303(7) Uani 1 1 d . . . . .
H33A H 0.4905 0.9691 0.9238 0.045 Uiso 1 1 calc R U . . .
H33B H 0.3905 1.0060 0.8742 0.045 Uiso 1 1 calc R U . . .
H33C H 0.4409 1.0776 0.9450 0.045 Uiso 1 1 calc R U . . .
K1 K 1.00763(5) 1.36512(5) 0.73591(3) 0.02139(13) Uani 1 1 d . . . . .
O1 O 1.13140(17) 1.56149(17) 0.81443(10) 0.0315(5) Uani 1 1 d . . . . .
O2 O 1.07441(18) 1.52883(15) 0.67831(10) 0.0299(5) Uani 1 1 d . . . . .
O3 O 1.16470(17) 1.22994(16) 0.78385(9) 0.0277(5) Uani 1 1 d . . . . .
O4 O 1.05816(17) 1.19216(16) 0.65115(9) 0.0268(5) Uani 1 1 d . . . . .
O5 O 0.85205(18) 1.33943(17) 0.80940(9) 0.0295(5) Uani 1 1 d . . . . .
O6 O 0.77003(16) 1.34981(15) 0.67904(9) 0.0232(4) Uani 1 1 d . . . . .
N1 N 1.0973(2) 1.3855(2) 0.87912(11) 0.0322(6) Uani 1 1 d . . . . .
N2 N 0.9191(2) 1.34083(19) 0.59265(11) 0.0244(5) Uani 1 1 d . . . . .
C34 C 1.1391(3) 1.5001(3) 0.90951(15) 0.0430(9) Uani 1 1 d . . . . .
H34A H 1.1889 1.5054 0.9529 0.052 Uiso 1 1 calc R U . . .
H34B H 1.0725 1.5369 0.9137 0.052 Uiso 1 1 calc R U . . .
C35 C 1.2047(3) 1.5576(3) 0.87424(16) 0.0441(9) Uani 1 1 d . . . . .
H35A H 1.2367 1.6318 0.8993 0.053 Uiso 1 1 calc R U . . .
H35B H 1.2694 1.5195 0.8678 0.053 Uiso 1 1 calc R U . . .
C36 C 1.1906(3) 1.6203(3) 0.78065(16) 0.0368(8) Uani 1 1 d . . . . .
H36A H 1.2526 1.5818 0.7701 0.044 Uiso 1 1 calc R U . . .
H36B H 1.2262 1.6926 0.8076 0.044 Uiso 1 1 calc R U . . .
C37 C 1.1089(3) 1.6321(2) 0.72113(16) 0.0325(7) Uani 1 1 d . . . . .
H37A H 1.0408 1.6605 0.7308 0.039 Uiso 1 1 calc R U . . .
H37B H 1.1463 1.6836 0.7015 0.039 Uiso 1 1 calc R U . . .
C38 C 1.0017(3) 1.5346(2) 0.61858(15) 0.0327(7) Uani 1 1 d . . . . .
H38A H 1.0381 1.5906 0.6013 0.039 Uiso 1 1 calc R U . . .
H38B H 0.9274 1.5545 0.6238 0.039 Uiso 1 1 calc R U . . .
C39 C 0.9820(3) 1.4268(2) 0.57361(14) 0.0312(7) Uani 1 1 d . . . . .
H39A H 0.9386 1.4331 0.5308 0.037 Uiso 1 1 calc R U . . .
H39B H 1.0573 1.4065 0.5706 0.037 Uiso 1 1 calc R U . . .
C40 C 1.1918(3) 1.3224(3) 0.89111(15) 0.0392(8) Uani 1 1 d . . . . .
H40A H 1.2060 1.3113 0.9351 0.047 Uiso 1 1 calc R U . . .
H40B H 1.2623 1.3644 0.8881 0.047 Uiso 1 1 calc R U . . .
C41 C 1.1697(3) 1.2138(3) 0.84572(14) 0.0346(8) Uani 1 1 d . . . . .
H41A H 1.2321 1.1718 0.8593 0.041 Uiso 1 1 calc R U . . .
H41B H 1.0962 1.1727 0.8456 0.041 Uiso 1 1 calc R U . . .
C42 C 1.1603(3) 1.1314(2) 0.74065(15) 0.0326(7) Uani 1 1 d . . . . .
H42A H 1.0895 1.0820 0.7364 0.039 Uiso 1 1 calc R U . . .
H42B H 1.2273 1.0962 0.7568 0.039 Uiso 1 1 calc R U . . .
C43 C 1.1614(3) 1.1542(3) 0.67727(14) 0.0304(7) Uani 1 1 d . . . . .
H43A H 1.2282 1.2092 0.6822 0.037 Uiso 1 1 calc R U . . .
H43B H 1.1683 1.0875 0.6483 0.037 Uiso 1 1 calc R U . . .
C44 C 1.0504(3) 1.2031(3) 0.58802(14) 0.0307(7) Uani 1 1 d . . . . .
H44A H 1.0590 1.1340 0.5619 0.037 Uiso 1 1 calc R U . . .
H44B H 1.1127 1.2592 0.5882 0.037 Uiso 1 1 calc R U . . .
C45 C 0.9351(3) 1.2343(2) 0.56008(14) 0.0308(7) Uani 1 1 d . . . . .
H45A H 0.9267 1.2343 0.5147 0.037 Uiso 1 1 calc R U . . .
H45B H 0.8738 1.1792 0.5621 0.037 Uiso 1 1 calc R U . . .
C46 C 1.0027(3) 1.3440(3) 0.90232(15) 0.0400(9) Uani 1 1 d . . . . .
H46A H 1.0246 1.3669 0.9493 0.048 Uiso 1 1 calc R U . . .
H46B H 0.9912 1.2641 0.8910 0.048 Uiso 1 1 calc R U . . .
C47 C 0.8907(3) 1.3820(3) 0.87579(15) 0.0394(8) Uani 1 1 d . . . . .
H47A H 0.8326 1.3574 0.8964 0.047 Uiso 1 1 calc R U . . .
H47B H 0.9017 1.4618 0.8846 0.047 Uiso 1 1 calc R U . . .
C48 C 0.7454(3) 1.3723(3) 0.78286(15) 0.0333(7) Uani 1 1 d . . . . .
H48A H 0.7567 1.4512 0.7856 0.040 Uiso 1 1 calc R U . . .
H48B H 0.6902 1.3563 0.8071 0.040 Uiso 1 1 calc R U . . .
C49 C 0.6987(3) 1.3136(3) 0.71481(15) 0.0305(7) Uani 1 1 d . . . . .
H49A H 0.6965 1.2349 0.7115 0.037 Uiso 1 1 calc R U . . .
H49B H 0.6194 1.3274 0.6979 0.037 Uiso 1 1 calc R U . . .
C50 C 0.7310(2) 1.2938(2) 0.61418(13) 0.0263(6) Uani 1 1 d . . . . .
H50B H 0.6475 1.2940 0.5977 0.032 Uiso 1 1 calc R U . . .
H50C H 0.7446 1.2179 0.6101 0.032 Uiso 1 1 calc R U . . .
C51 C 0.7956(2) 1.3494(2) 0.57683(13) 0.0274(7) Uani 1 1 d . . . . .
H51C H 0.7608 1.3179 0.5309 0.033 Uiso 1 1 calc R U . . .
H51A H 0.7868 1.4267 0.5847 0.033 Uiso 1 1 calc R U . . .

loop_
_atom_site_aniso_label
_atom_site_aniso_U_11
_atom_site_aniso_U_22
_atom_site_aniso_U_33
_atom_site_aniso_U_23
_atom_site_aniso_U_13
_atom_site_aniso_U_12
Th1 0.01123(5) 0.01503(5) 0.01247(5) 0.00056(3) 0.00316(3) 0.00058(3)
Si1 0.0177(4) 0.0165(4) 0.0165(4) 0.0013(3) 0.0004(3) -0.0004(3)
Si2 0.0215(4) 0.0289(4) 0.0131(4) 0.0022(3) 0.0038(3) 0.0007(3)
Si3 0.0234(4) 0.0236(4) 0.0184(4) 0.0049(3) 0.0100(3) 0.0049(3)
Si4 0.0137(4) 0.0236(4) 0.0192(4) -0.0003(3) 0.0006(3) 0.0010(3)
Si5 0.0181(4) 0.0206(4) 0.0176(4) 0.0027(3) 0.0035(3) 0.0041(3)
Si6 0.0196(4) 0.0259(4) 0.0186(4) -0.0041(3) 0.0058(3) 0.0037(3)
C1 0.0151(13) 0.0178(14) 0.0175(13) 0.0041(11) 0.0024(10) -0.0016(10)
C2 0.0182(13) 0.0167(13) 0.0160(13) 0.0027(10) 0.0031(11) -0.0007(11)
C3 0.0170(13) 0.0213(14) 0.0161(13) 0.0015(11) 0.0058(11) -0.0008(11)
C4 0.0170(13) 0.0206(14) 0.0208(14) 0.0022(11) 0.0096(11) -0.0016(11)
C5 0.0110(12) 0.0191(14) 0.0243(14) 0.0063(11) 0.0042(11) -0.0036(10)
C6 0.0275(16) 0.0254(16) 0.0239(15) -0.0020(12) 0.0062(13) 0.0019(13)
C7 0.0352(18) 0.0238(16) 0.0288(17) -0.0008(13) -0.0081(14) 0.0070(14)
C8 0.0312(17) 0.0213(15) 0.0308(17) -0.0013(13) 0.0073(14) -0.0042(13)
C9 0.0396(19) 0.0332(18) 0.0186(15) 0.0028(13) 0.0009(13) 0.0094(15)
C10 0.0255(16) 0.0345(17) 0.0180(15) 0.0004(13) 0.0010(12) 0.0038(13)
C11 0.037(2) 0.070(3) 0.0204(16) 0.0119(16) 0.0086(14) -0.0072(18)
C12 0.0134(13) 0.0220(14) 0.0193(14) 0.0020(11) 0.0064(11) 0.0034(11)
C13 0.0132(13) 0.0182(14) 0.0215(14) 0.0027(11) 0.0061(11) 0.0004(10)
C14 0.0132(13) 0.0200(14) 0.0198(14) 0.0007(11) 0.0039(11) -0.0007(10)
C15 0.0152(13) 0.0203(14) 0.0202(14) 0.0051(11) 0.0058(11) 0.0045(11)
C16 0.0164(13) 0.0156(13) 0.0177(13) -0.0008(10) 0.0079(11) 0.0029(10)
C17 0.055(2) 0.0307(18) 0.0174(15) 0.0024(13) 0.0096(15) 0.0038(16)
C18 0.0372(19) 0.053(2) 0.047(2) 0.0259(18) 0.0288(17) 0.0188(17)
C19 0.0279(16) 0.0307(16) 0.0204(15) 0.0057(12) 0.0080(12) 0.0061(13)
C20 0.0160(15) 0.0370(18) 0.0375(18) 0.0000(14) 0.0045(13) 0.0018(13)
C21 0.0250(16) 0.0361(18) 0.0272(17) 0.0068(14) -0.0029(13) 0.0020(14)
C22 0.0254(16) 0.0293(17) 0.0260(16) -0.0058(13) 0.0023(13) -0.0002(13)
C23 0.0173(13) 0.0166(13) 0.0199(14) 0.0034(11) 0.0064(11) 0.0058(11)
C24 0.0166(13) 0.0212(14) 0.0180(14) 0.0021(11) 0.0055(11) 0.0034(11)
C25 0.0203(14) 0.0175(14) 0.0183(14) 0.0014(11) 0.0061(11) 0.0047(11)
C26 0.0167(13) 0.0142(13) 0.0245(15) 0.0004(11) 0.0057(11) 0.0014(10)
C27 0.0205(14) 0.0125(13) 0.0209(14) 0.0020(10) 0.0099(11) 0.0031(10)
C28 0.0268(16) 0.0380(18) 0.0236(16) -0.0028(14) 0.0045(13) 0.0025(14)
C29 0.0306(17) 0.0269(16) 0.0303(17) 0.0107(13) 0.0028(13) 0.0040(13)
C30 0.0232(15) 0.0245(15) 0.0261(16) 0.0045(12) 0.0027(12) 0.0051(12)
C31 0.0379(19) 0.0295(17) 0.0368(18) 0.0024(14) 0.0163(15) 0.0110(14)
C32 0.0277(17) 0.0388(19) 0.0286(17) -0.0098(14) 0.0030(14) 0.0049(14)
C33 0.0292(17) 0.0395(18) 0.0221(15) -0.0010(13) 0.0129(13) 0.0044(14)
K1 0.0209(3) 0.0211(3) 0.0213(3) 0.0038(2) 0.0048(2) 0.0036(2)
O1 0.0233(11) 0.0321(12) 0.0326(12) 0.0006(10) 0.0031(9) -0.0012(9)
O2 0.0314(12) 0.0199(11) 0.0395(13) 0.0044(9) 0.0137(10) 0.0024(9)
O3 0.0329(12) 0.0249(11) 0.0250(11) 0.0049(9) 0.0058(9) 0.0098(9)
O4 0.0293(11) 0.0297(11) 0.0249(11) 0.0071(9) 0.0104(9) 0.0110(9)
O5 0.0341(12) 0.0341(12) 0.0261(11) 0.0104(9) 0.0126(9) 0.0133(10)
O6 0.0191(10) 0.0253(11) 0.0243(11) 0.0045(8) 0.0060(8) 0.0004(8)
N1 0.0398(16) 0.0323(15) 0.0225(13) 0.0028(11) 0.0026(12) 0.0178(12)
N2 0.0287(13) 0.0250(13) 0.0223(13) 0.0064(10) 0.0103(11) 0.0069(11)
C34 0.055(2) 0.040(2) 0.0237(17) -0.0038(15) -0.0053(16) 0.0188(17)
C35 0.0345(19) 0.035(2) 0.044(2) -0.0085(16) -0.0092(16) 0.0042(16)
C36 0.0249(17) 0.0235(17) 0.056(2) -0.0040(15) 0.0134(16) -0.0063(13)
C37 0.0294(17) 0.0205(16) 0.052(2) 0.0050(14) 0.0230(15) -0.0025(13)
C38 0.0353(18) 0.0295(17) 0.044(2) 0.0188(15) 0.0221(16) 0.0078(14)
C39 0.0397(19) 0.0325(17) 0.0293(17) 0.0133(14) 0.0180(15) 0.0078(14)
C40 0.043(2) 0.043(2) 0.0243(17) 0.0020(15) -0.0046(15) 0.0190(16)
C41 0.041(2) 0.0372(19) 0.0305(17) 0.0127(15) 0.0089(15) 0.0203(15)
C42 0.0393(19) 0.0252(16) 0.0338(18) 0.0057(14) 0.0075(15) 0.0158(14)
C43 0.0333(17) 0.0285(17) 0.0356(18) 0.0072(14) 0.0157(14) 0.0172(14)
C44 0.0404(19) 0.0310(17) 0.0240(16) 0.0027(13) 0.0150(14) 0.0114(14)
C45 0.0431(19) 0.0306(17) 0.0192(15) 0.0022(13) 0.0110(14) 0.0079(14)
C46 0.059(2) 0.048(2) 0.0211(16) 0.0146(15) 0.0137(16) 0.0259(18)
C47 0.049(2) 0.053(2) 0.0265(17) 0.0149(16) 0.0186(16) 0.0217(18)
C48 0.0312(18) 0.045(2) 0.0348(18) 0.0166(15) 0.0195(15) 0.0145(15)
C49 0.0249(16) 0.0327(17) 0.0409(19) 0.0181(15) 0.0138(14) 0.0050(13)
C50 0.0243(15) 0.0224(15) 0.0270(16) 0.0021(12) 0.0015(12) 0.0006(12)
C51 0.0288(16) 0.0313(17) 0.0196(15) 0.0048(13) 0.0012(12) 0.0079(13)

_geom_special_details            
; 
 All esds (except the esd in the dihedral angle between two l.s. planes) 
 are estimated using the full covariance matrix.  The cell esds are taken 
 into account individually in the estimation of esds in distances, angles 
 and torsion angles; correlations between esds in cell parameters are only 
 used when they are defined by crystal symmetry.  An approximate (isotropic) 
 treatment of cell esds is used for estimating esds involving l.s. planes. 
;

loop_
_geom_bond_atom_site_label_1
_geom_bond_atom_site_label_2
_geom_bond_distance
_geom_bond_site_symmetry_2
_geom_bond_publ_flag
Cnt1 Th1 2.512 . ?
Cnt2 Th1 2.533 . ?
Cnt3 Th1 2.519 . ?
Th1 C2 2.739(3) . ?
Th1 C23 2.744(3) . ?
Th1 C24 2.750(3) . ?
Th1 C13 2.755(3) . ?
Th1 C3 2.770(3) . ?
Th1 C14 2.776(3) . ?
Th1 C27 2.780(3) . ?
Th1 C4 2.800(3) . ?
Th1 C15 2.806(3) . ?
Th1 C1 2.806(3) . ?
Th1 C5 2.822(2) . ?
Th1 C12 2.846(3) . ?
Th1 C26 2.849(3) . ?
Th1 C25 2.851(3) . ?
Th1 C16 2.854(2) . ?
Si1 C1 1.846(3) . ?
Si1 C6 1.862(3) . ?
Si1 C7 1.863(3) . ?
Si1 C8 1.875(3) . ?
Si2 C3 1.842(3) . ?
Si2 C9 1.867(3) . ?
Si2 C11 1.871(3) . ?
Si2 C10 1.871(3) . ?
Si3 C12 1.846(3) . ?
Si3 C17 1.861(3) . ?
Si3 C19 1.867(3) . ?
Si3 C18 1.879(3) . ?
Si4 C14 1.840(3) . ?
Si4 C21 1.865(3) . ?
Si4 C22 1.867(3) . ?
Si4 C20 1.881(3) . ?
Si5 C23 1.846(3) . ?
Si5 C28 1.868(3) . ?
Si5 C30 1.873(3) . ?
Si5 C29 1.880(3) . ?
Si6 C25 1.847(3) . ?
Si6 C33 1.869(3) . ?
Si6 C32 1.874(3) . ?
Si6 C31 1.876(3) . ?
C1 C2 1.428(4) . ?
C1 C5 1.433(4) . ?
C2 C3 1.443(3) . ?
C3 C4 1.432(4) . ?
C4 C5 1.393(4) . ?
C12 C16 1.422(4) . ?
C12 C13 1.431(4) . ?
C13 C14 1.439(4) . ?
C14 C15 1.441(4) . ?
C15 C16 1.398(4) . ?
C23 C27 1.439(4) . ?
C23 C24 1.440(3) . ?
C24 C25 1.432(4) . ?
C25 C26 1.430(4) . ?
C26 C27 1.395(4) . ?
K1 O2 2.806(2) . ?
K1 O1 2.809(2) . ?
K1 O6 2.821(2) . ?
K1 O5 2.826(2) . ?
K1 O4 2.841(2) . ?
K1 O3 2.843(2) . ?
K1 N2 3.045(2) . ?
K1 N1 3.052(3) . ?
O1 C35 1.418(4) . ?
O1 C36 1.424(4) . ?
O2 C38 1.420(4) . ?
O2 C37 1.428(3) . ?
O3 C42 1.418(3) . ?
O3 C41 1.418(3) . ?
O4 C43 1.418(3) . ?
O4 C44 1.419(3) . ?
O5 C47 1.414(4) . ?
O5 C48 1.423(4) . ?
O6 C49 1.417(3) . ?
O6 C50 1.422(3) . ?
N1 C40 1.466(4) . ?
N1 C46 1.467(4) . ?
N1 C34 1.472(4) . ?
N2 C39 1.464(4) . ?
N2 C45 1.470(4) . ?
N2 C51 1.475(4) . ?
C34 C35 1.485(5) . ?
C36 C37 1.488(5) . ?
C38 C39 1.499(4) . ?
C40 C41 1.508(4) . ?
C42 C43 1.496(4) . ?
C44 C45 1.509(4) . ?
C46 C47 1.508(5) . ?
C48 C49 1.495(4) . ?
C50 C51 1.501(4) . ?

loop_
_geom_angle_atom_site_label_1
_geom_angle_atom_site_label_2
_geom_angle_atom_site_label_3
_geom_angle
_geom_angle_site_symmetry_1
_geom_angle_site_symmetry_3
_geom_angle_publ_flag
Cnt1 Th1 Cnt2 122.6 . . ?
Cnt1 Th1 Cnt3 117.8 . . ?
Cnt2 Th1 Cnt3 119.6 . . ?
C2 Th1 C23 132.71(8) . . ?
C2 Th1 C24 118.00(8) . . ?
C23 Th1 C24 30.40(7) . . ?
C2 Th1 C13 121.86(8) . . ?
C23 Th1 C13 100.63(8) . . ?
C24 Th1 C13 120.05(8) . . ?
C2 Th1 C3 30.36(7) . . ?
C23 Th1 C3 125.99(8) . . ?
C24 Th1 C3 99.46(8) . . ?
C13 Th1 C3 131.71(8) . . ?
C2 Th1 C14 98.52(8) . . ?
C23 Th1 C14 128.11(8) . . ?
C24 Th1 C14 136.75(8) . . ?
C13 Th1 C14 30.17(8) . . ?
C3 Th1 C14 101.73(8) . . ?
C2 Th1 C27 162.89(8) . . ?
C23 Th1 C27 30.18(7) . . ?
C24 Th1 C27 48.44(8) . . ?
C13 Th1 C27 73.14(8) . . ?
C3 Th1 C27 145.99(8) . . ?
C14 Th1 C27 98.32(8) . . ?
C2 Th1 C4 48.35(8) . . ?
C23 Th1 C4 96.30(8) . . ?
C24 Th1 C4 71.74(8) . . ?
C13 Th1 C4 159.94(8) . . ?
C3 Th1 C4 29.78(8) . . ?
C14 Th1 C4 130.00(8) . . ?
C27 Th1 C4 120.16(8) . . ?
C2 Th1 C15 73.88(8) . . ?
C23 Th1 C15 145.25(8) . . ?
C24 Th1 C15 166.55(8) . . ?
C13 Th1 C15 48.09(8) . . ?
C3 Th1 C15 88.40(8) . . ?
C14 Th1 C15 29.92(7) . . ?
C27 Th1 C15 121.08(8) . . ?
C4 Th1 C15 117.64(8) . . ?
C2 Th1 C1 29.82(7) . . ?
C23 Th1 C1 105.00(8) . . ?
C24 Th1 C1 100.27(8) . . ?
C13 Th1 C1 134.37(8) . . ?
C3 Th1 C1 50.28(7) . . ?
C14 Th1 C1 122.24(8) . . ?
C27 Th1 C1 134.10(8) . . ?
C4 Th1 C1 48.75(8) . . ?
C15 Th1 C1 93.15(8) . . ?
C2 Th1 C5 48.03(8) . . ?
C23 Th1 C5 85.46(8) . . ?
C24 Th1 C5 72.43(8) . . ?
C13 Th1 C5 163.20(8) . . ?
C3 Th1 C5 48.86(8) . . ?
C14 Th1 C5 146.39(8) . . ?
C27 Th1 C5 115.28(8) . . ?
C4 Th1 C5 28.69(7) . . ?
C15 Th1 C5 120.60(8) . . ?
C1 Th1 C5 29.50(7) . . ?
C2 Th1 C12 109.16(8) . . ?
C23 Th1 C12 97.52(8) . . ?
C24 Th1 C12 126.38(8) . . ?
C13 Th1 C12 29.55(7) . . ?
C3 Th1 C12 133.83(8) . . ?
C14 Th1 C12 49.83(8) . . ?
C27 Th1 C12 79.78(8) . . ?
C4 Th1 C12 156.56(8) . . ?
C15 Th1 C12 48.06(8) . . ?
C1 Th1 C12 109.06(8) . . ?
C5 Th1 C12 134.59(8) . . ?
C2 Th1 C26 154.53(8) . . ?
C23 Th1 C26 49.04(8) . . ?
C24 Th1 C26 47.75(8) . . ?
C13 Th1 C26 75.27(8) . . ?
C3 Th1 C26 124.33(8) . . ?
C14 Th1 C26 89.42(8) . . ?
C27 Th1 C26 28.67(7) . . ?
C4 Th1 C26 108.86(8) . . ?
C15 Th1 C26 118.82(8) . . ?
C1 Th1 C26 148.02(8) . . ?
C5 Th1 C26 119.42(8) . . ?
C12 Th1 C26 94.49(8) . . ?
C2 Th1 C25 126.97(8) . . ?
C23 Th1 C25 50.15(8) . . ?
C24 Th1 C25 29.56(7) . . ?
C13 Th1 C25 102.97(8) . . ?
C3 Th1 C25 98.59(8) . . ?
C14 Th1 C25 109.54(8) . . ?
C27 Th1 C25 48.45(7) . . ?
C4 Th1 C25 79.81(8) . . ?
C15 Th1 C25 138.70(8) . . ?
C1 Th1 C25 122.46(8) . . ?
C5 Th1 C25 92.97(8) . . ?
C12 Th1 C25 123.45(8) . . ?
C26 Th1 C25 29.07(7) . . ?
C2 Th1 C16 80.64(8) . . ?
C23 Th1 C16 121.95(7) . . ?
C24 Th1 C16 152.35(8) . . ?
C13 Th1 C16 47.69(7) . . ?
C3 Th1 C16 105.36(8) . . ?
C14 Th1 C16 48.87(7) . . ?
C27 Th1 C16 108.54(7) . . ?
C4 Th1 C16 128.90(8) . . ?
C15 Th1 C16 28.59(7) . . ?
C1 Th1 C16 86.67(7) . . ?
C5 Th1 C16 115.90(7) . . ?
C12 Th1 C16 28.90(7) . . ?
C26 Th1 C16 121.57(7) . . ?
C25 Th1 C16 150.36(8) . . ?
C1 Si1 C6 114.42(13) . . ?
C1 Si1 C7 110.88(13) . . ?
C6 Si1 C7 108.60(15) . . ?
C1 Si1 C8 107.39(12) . . ?
C6 Si1 C8 107.57(14) . . ?
C7 Si1 C8 107.73(15) . . ?
C3 Si2 C9 107.39(13) . . ?
C3 Si2 C11 109.66(14) . . ?
C9 Si2 C11 107.06(16) . . ?
C3 Si2 C10 115.17(13) . . ?
C9 Si2 C10 110.95(14) . . ?
C11 Si2 C10 106.34(15) . . ?
C12 Si3 C17 111.66(13) . . ?
C12 Si3 C19 114.66(12) . . ?
C17 Si3 C19 111.27(14) . . ?
C12 Si3 C18 106.84(14) . . ?
C17 Si3 C18 108.55(16) . . ?
C19 Si3 C18 103.26(14) . . ?
C14 Si4 C21 110.94(13) . . ?
C14 Si4 C22 112.34(13) . . ?
C21 Si4 C22 112.19(14) . . ?
C14 Si4 C20 108.23(13) . . ?
C21 Si4 C20 106.50(15) . . ?
C22 Si4 C20 106.29(14) . . ?
C23 Si5 C28 117.53(13) . . ?
C23 Si5 C30 109.42(13) . . ?
C28 Si5 C30 106.99(14) . . ?
C23 Si5 C29 107.30(13) . . ?
C28 Si5 C29 106.98(14) . . ?
C30 Si5 C29 108.30(13) . . ?
C25 Si6 C33 112.81(13) . . ?
C25 Si6 C32 113.23(13) . . ?
C33 Si6 C32 109.96(15) . . ?
C25 Si6 C31 107.08(13) . . ?
C33 Si6 C31 106.01(14) . . ?
C32 Si6 C31 107.29(15) . . ?
C2 C1 C5 104.6(2) . . ?
C2 C1 Si1 126.3(2) . . ?
C5 C1 Si1 125.7(2) . . ?
C2 C1 Th1 72.47(14) . . ?
C5 C1 Th1 75.84(14) . . ?
Si1 C1 Th1 132.53(12) . . ?
C1 C2 C3 111.3(2) . . ?
C1 C2 Th1 77.72(15) . . ?
C3 C2 Th1 76.01(15) . . ?
C4 C3 C2 104.3(2) . . ?
C4 C3 Si2 127.38(19) . . ?
C2 C3 Si2 126.1(2) . . ?
C4 C3 Th1 76.29(15) . . ?
C2 C3 Th1 73.63(14) . . ?
Si2 C3 Th1 127.83(12) . . ?
C5 C4 C3 109.9(2) . . ?
C5 C4 Th1 76.51(15) . . ?
C3 C4 Th1 73.93(14) . . ?
C4 C5 C1 109.9(2) . . ?
C4 C5 Th1 74.80(15) . . ?
C1 C5 Th1 74.66(14) . . ?
C16 C12 C13 105.4(2) . . ?
C16 C12 Si3 125.87(19) . . ?
C13 C12 Si3 124.7(2) . . ?
C16 C12 Th1 75.87(14) . . ?
C13 C12 Th1 71.70(14) . . ?
Si3 C12 Th1 134.89(12) . . ?
C12 C13 C14 111.2(2) . . ?
C12 C13 Th1 78.75(15) . . ?
C14 C13 Th1 75.74(14) . . ?
C13 C14 C15 103.7(2) . . ?
C13 C14 Si4 124.6(2) . . ?
C15 C14 Si4 127.3(2) . . ?
C13 C14 Th1 74.09(14) . . ?
C15 C14 Th1 76.19(14) . . ?
Si4 C14 Th1 132.58(12) . . ?
C16 C15 C14 110.2(2) . . ?
C16 C15 Th1 77.60(15) . . ?
C14 C15 Th1 73.89(15) . . ?
C15 C16 C12 109.4(2) . . ?
C15 C16 Th1 73.81(14) . . ?
C12 C16 Th1 75.23(14) . . ?
C27 C23 C24 104.0(2) . . ?
C27 C23 Si5 129.2(2) . . ?
C24 C23 Si5 122.64(19) . . ?
C27 C23 Th1 76.30(14) . . ?
C24 C23 Th1 75.04(15) . . ?
Si5 C23 Th1 131.10(12) . . ?
C25 C24 C23 111.4(2) . . ?
C25 C24 Th1 79.12(15) . . ?
C23 C24 Th1 74.55(14) . . ?
C26 C25 C24 104.8(2) . . ?
C26 C25 Si6 126.3(2) . . ?
C24 C25 Si6 123.2(2) . . ?
C26 C25 Th1 75.40(14) . . ?
C24 C25 Th1 71.31(14) . . ?
Si6 C25 Th1 138.73(13) . . ?
C27 C26 C25 109.7(2) . . ?
C27 C26 Th1 72.91(15) . . ?
C25 C26 Th1 75.54(15) . . ?
C26 C27 C23 110.1(2) . . ?
C26 C27 Th1 78.42(15) . . ?
C23 C27 Th1 73.51(14) . . ?
O2 K1 O1 61.53(6) . . ?
O2 K1 O6 95.38(6) . . ?
O1 K1 O6 119.61(6) . . ?
O2 K1 O5 134.64(6) . . ?
O1 K1 O5 95.49(6) . . ?
O6 K1 O5 60.77(6) . . ?
O2 K1 O4 96.15(6) . . ?
O1 K1 O4 135.18(6) . . ?
O6 K1 O4 99.55(6) . . ?
O5 K1 O4 123.96(6) . . ?
O2 K1 O3 121.09(6) . . ?
O1 K1 O3 96.95(6) . . ?
O6 K1 O3 138.23(6) . . ?
O5 K1 O3 98.83(6) . . ?
O4 K1 O3 59.94(6) . . ?
O2 K1 N2 59.78(6) . . ?
O1 K1 N2 120.78(7) . . ?
O6 K1 N2 60.20(6) . . ?
O5 K1 N2 120.26(7) . . ?
O4 K1 N2 59.71(6) . . ?
O3 K1 N2 119.18(6) . . ?
O2 K1 N1 120.90(7) . . ?
O1 K1 N1 60.01(7) . . ?
O6 K1 N1 120.12(7) . . ?
O5 K1 N1 59.90(7) . . ?
O4 K1 N1 119.33(6) . . ?
O3 K1 N1 59.91(6) . . ?
N2 K1 N1 179.01(7) . . ?
C35 O1 C36 111.1(2) . . ?
C35 O1 K1 117.30(18) . . ?
C36 O1 K1 111.16(17) . . ?
C38 O2 C37 112.1(2) . . ?
C38 O2 K1 117.59(16) . . ?
C37 O2 K1 113.02(17) . . ?
C42 O3 C41 111.5(2) . . ?
C42 O3 K1 114.58(16) . . ?
C41 O3 K1 116.65(16) . . ?
C43 O4 C44 110.8(2) . . ?
C43 O4 K1 113.63(16) . . ?
C44 O4 K1 117.94(16) . . ?
C47 O5 C48 110.8(2) . . ?
C47 O5 K1 118.32(19) . . ?
C48 O5 K1 111.42(16) . . ?
C49 O6 C50 111.1(2) . . ?
C49 O6 K1 114.55(16) . . ?
C50 O6 K1 115.30(16) . . ?
C40 N1 C46 110.6(3) . . ?
C40 N1 C34 109.9(3) . . ?
C46 N1 C34 110.8(3) . . ?
C40 N1 K1 108.75(17) . . ?
C46 N1 K1 108.34(18) . . ?
C34 N1 K1 108.39(18) . . ?
C39 N2 C45 110.5(2) . . ?
C39 N2 C51 110.0(2) . . ?
C45 N2 C51 109.3(2) . . ?
C39 N2 K1 109.10(17) . . ?
C45 N2 K1 109.35(17) . . ?
C51 N2 K1 108.54(16) . . ?
N1 C34 C35 113.9(3) . . ?
O1 C35 C34 109.8(3) . . ?
O1 C36 C37 109.8(2) . . ?
O2 C37 C36 108.7(3) . . ?
O2 C38 C39 108.9(2) . . ?
N2 C39 C38 113.6(2) . . ?
N1 C40 C41 113.9(3) . . ?
O3 C41 C40 108.8(3) . . ?
O3 C42 C43 109.1(2) . . ?
O4 C43 C42 109.3(2) . . ?
O4 C44 C45 109.1(2) . . ?
N2 C45 C44 113.5(3) . . ?
N1 C46 C47 113.7(3) . . ?
O5 C47 C46 109.3(3) . . ?
O5 C48 C49 109.4(2) . . ?
O6 C49 C48 109.0(2) . . ?
O6 C50 C51 108.4(2) . . ?
N2 C51 C50 113.8(2) . . ?

_refine_diff_density_max         0.835
_refine_diff_density_min         -0.634
_refine_diff_density_rms         0.099

_shelxl_version_number           2014-2

_shelx_res_file                  
; 
TITL rrl19 in P-1 
CELL 0.71073  12.15950  12.76220  22.25870 100.9296 104.4481  95.5814 
ZERR    2.00   0.00080   0.00080   0.00140   0.0008   0.0008   0.0008 
LATT  1 
SFAC C H N O SI K TH 
UNIT 102 198 4 12 12 2 2 
TEMP -135.000 
SIZE 0.056 0.138 0.307 
  
rem Ryan Langeslay 15s sphere ccd2 
rem APEX2 2013.10-0, SAINT 8.34a, SADABS 2012/1, SHELXTL 2014/2 
  
omit 0 0 1 
  
CONN 15 TH1 
L.S. 12 
acta 
  
WGHT    0.019900 
FVAR       0.09598 
TH1   7    0.642529    0.835100    0.753460    11.00000    0.01123    0.01503 = 
         0.01247    0.00056    0.00316    0.00058 
SI1   5    0.429062    0.541395    0.642420    11.00000    0.01765    0.01647 = 
         0.01654    0.00129    0.00042   -0.00037 
SI2   5    0.628939    0.710174    0.911588    11.00000    0.02153    0.02892 = 
         0.01313    0.00219    0.00378    0.00066 
SI3   5    0.813734    0.832772    0.603480    11.00000    0.02339    0.02355 = 
         0.01842    0.00485    0.01004    0.00491 
SI4   5    0.985020    0.886433    0.871122    11.00000    0.01366    0.02355 = 
         0.01923   -0.00026    0.00057    0.00095 
SI5   5    0.425244    0.962488    0.616685    11.00000    0.01806    0.02064 = 
         0.01758    0.00268    0.00350    0.00408 
SI6   5    0.570062    1.109721    0.883433    11.00000    0.01955    0.02587 = 
         0.01863   -0.00413    0.00583    0.00374 
C1    1    0.482305    0.645211    0.717281    11.00000    0.01508    0.01779 = 
         0.01745    0.00410    0.00244   -0.00155 
C2    1    0.568180    0.637749    0.772635    11.00000    0.01819    0.01667 = 
         0.01600    0.00269    0.00310   -0.00072 
AFIX  13 
H2A   2    0.615361    0.577866    0.774312    11.00000   -1.20000 
AFIX   0 
C3    1    0.561211    0.713172    0.828215    11.00000    0.01704    0.02126 = 
         0.01614    0.00151    0.00579   -0.00081 
C4    1    0.467176    0.767409    0.804929    11.00000    0.01704    0.02065 = 
         0.02076    0.00218    0.00963   -0.00157 
AFIX  13 
H4A   2    0.431536    0.816765    0.832485    11.00000   -1.20000 
AFIX   0 
C5    1    0.420722    0.727497    0.739712    11.00000    0.01103    0.01910 = 
         0.02427    0.00626    0.00421   -0.00360 
AFIX  13 
H5A   2    0.347837    0.745126    0.713891    11.00000   -1.20000 
AFIX   0 
C6    1    0.542309    0.502096    0.603398    11.00000    0.02752    0.02538 = 
         0.02387   -0.00201    0.00619    0.00189 
AFIX 137 
H6A   2    0.571876    0.563016    0.587960    11.00000   -1.50000 
H6B   2    0.509479    0.440319    0.567489    11.00000   -1.50000 
H6C   2    0.605165    0.482271    0.634211    11.00000   -1.50000 
AFIX   0 
C7    1    0.314718    0.586092    0.584267    11.00000    0.03523    0.02382 = 
         0.02881   -0.00076   -0.00812    0.00697 
AFIX 137 
H7A   2    0.347221    0.650036    0.572514    11.00000   -1.50000 
H7B   2    0.252787    0.603886    0.603547    11.00000   -1.50000 
H7C   2    0.283993    0.527869    0.546147    11.00000   -1.50000 
AFIX   0 
C8    1    0.363269    0.417461    0.661911    11.00000    0.03123    0.02131 = 
         0.03080   -0.00134    0.00729   -0.00419 
AFIX 137 
H8A   2    0.293361    0.431645    0.674351    11.00000   -1.50000 
H8B   2    0.418141    0.398445    0.697101    11.00000   -1.50000 
H8C   2    0.343925    0.357533    0.624466    11.00000   -1.50000 
AFIX   0 
C9    1    0.725675    0.605237    0.910777    11.00000    0.03956    0.03321 = 
         0.01865    0.00282    0.00094    0.00936 
AFIX 137 
H9A   2    0.776654    0.618036    0.884212    11.00000   -1.50000 
H9B   2    0.679333    0.533572    0.893421    11.00000   -1.50000 
H9C   2    0.771819    0.609017    0.954272    11.00000   -1.50000 
AFIX   0 
C10   1    0.708397    0.842519    0.963317    11.00000    0.02553    0.03455 = 
         0.01798    0.00040    0.00105    0.00379 
AFIX 137 
H10A  2    0.770419    0.867974    0.946261    11.00000   -1.50000 
H10B  2    0.741016    0.833337    1.006600    11.00000   -1.50000 
H10C  2    0.655367    0.895553    0.964180    11.00000   -1.50000 
AFIX   0 
C11   1    0.516391    0.665978    0.949344    11.00000    0.03725    0.07001 = 
         0.02043    0.01190    0.00860   -0.00717 
AFIX 137 
H11A  2    0.477214    0.593388    0.926291    11.00000   -1.50000 
H11B  2    0.460413    0.716397    0.947745    11.00000   -1.50000 
H11C  2    0.552598    0.665002    0.993772    11.00000   -1.50000 
AFIX   0 
C12   1    0.806590    0.811391    0.682247    11.00000    0.01336    0.02202 = 
         0.01926    0.00199    0.00644    0.00345 
C13   1    0.860076    0.886639    0.741341    11.00000    0.01320    0.01816 = 
         0.02147    0.00274    0.00613    0.00039 
AFIX  13 
H13A  2    0.896418    0.961977    0.744589    11.00000   -1.20000 
AFIX   0 
C14   1    0.877513    0.833709    0.793871    11.00000    0.01317    0.01998 = 
         0.01977    0.00071    0.00393   -0.00066 
C15   1    0.830906    0.722317    0.764281    11.00000    0.01519    0.02029 = 
         0.02019    0.00509    0.00584    0.00450 
AFIX  13 
H15A  2    0.840697    0.661230    0.786448    11.00000   -1.20000 
AFIX   0 
C16   1    0.789163    0.709664    0.698427    11.00000    0.01635    0.01561 = 
         0.01770   -0.00081    0.00794    0.00289 
AFIX  13 
H16A  2    0.763070    0.638734    0.667135    11.00000   -1.20000 
AFIX   0 
C17   1    0.720441    0.723268    0.537888    11.00000    0.05490    0.03069 = 
         0.01744    0.00236    0.00958    0.00383 
AFIX 137 
H17A  2    0.640199    0.722783    0.538733    11.00000   -1.50000 
H17B  2    0.743673    0.653522    0.543420    11.00000   -1.50000 
H17C  2    0.728319    0.735832    0.496968    11.00000   -1.50000 
AFIX   0 
C18   1    0.966962    0.830911    0.601233    11.00000    0.03721    0.05267 = 
         0.04712    0.02586    0.02879    0.01885 
AFIX 137 
H18A  2    0.984311    0.757016    0.598315    11.00000   -1.50000 
H18B  2    1.018323    0.878048    0.640103    11.00000   -1.50000 
H18C  2    0.978184    0.856698    0.564109    11.00000   -1.50000 
AFIX   0 
C19   1    0.786426    0.968765    0.589528    11.00000    0.02788    0.03069 = 
         0.02042    0.00573    0.00804    0.00609 
AFIX 137 
H19A  2    0.706989    0.977149    0.589096    11.00000   -1.50000 
H19B  2    0.798733    0.975839    0.548522    11.00000   -1.50000 
H19C  2    0.839218    1.024710    0.623640    11.00000   -1.50000 
AFIX   0 
C20   1    1.130070    0.910671    0.856278    11.00000    0.01599    0.03704 = 
         0.03755    0.00000    0.00454    0.00183 
AFIX 137 
H20A  2    1.149452    0.842018    0.836655    11.00000   -1.50000 
H20B  2    1.188085    0.942025    0.896744    11.00000   -1.50000 
H20C  2    1.128235    0.960597    0.827703    11.00000   -1.50000 
AFIX   0 
C21   1    0.993903    0.784835    0.921639    11.00000    0.02499    0.03608 = 
         0.02725    0.00682   -0.00293    0.00198 
AFIX 137 
H21A  2    0.922059    0.774016    0.933634    11.00000   -1.50000 
H21B  2    1.058081    0.810839    0.960095    11.00000   -1.50000 
H21C  2    1.006239    0.716251    0.897739    11.00000   -1.50000 
AFIX   0 
C22   1    0.959995    1.019481    0.913014    11.00000    0.02543    0.02933 = 
         0.02604   -0.00579    0.00232   -0.00017 
AFIX 137 
H22A  2    0.890613    1.009271    0.927395    11.00000   -1.50000 
H22B  2    0.950134    1.068600    0.883802    11.00000   -1.50000 
H22C  2    1.026106    1.050396    0.949830    11.00000   -1.50000 
AFIX   0 
C23   1    0.530573    0.980730    0.694980    11.00000    0.01728    0.01661 = 
         0.01987    0.00345    0.00643    0.00576 
C24   1    0.497283    0.987371    0.753165    11.00000    0.01657    0.02124 = 
         0.01801    0.00211    0.00555    0.00340 
AFIX  13 
H24A  2    0.415912    0.972256    0.754728    11.00000   -1.20000 
AFIX   0 
C25   1    0.590644    1.039022    0.807456    11.00000    0.02034    0.01753 = 
         0.01828    0.00135    0.00611    0.00468 
C26   1    0.683997    1.065064    0.781824    11.00000    0.01675    0.01420 = 
         0.02448    0.00038    0.00573    0.00142 
AFIX  13 
H26A  2    0.759092    1.110410    0.806837    11.00000   -1.20000 
AFIX   0 
C27   1    0.648974    1.030587    0.715686    11.00000    0.02054    0.01253 = 
         0.02095    0.00196    0.00991    0.00307 
AFIX  13 
H27A  2    0.694235    1.050865    0.686671    11.00000   -1.20000 
AFIX   0 
C28   1    0.458650    0.880646    0.546317    11.00000    0.02683    0.03800 = 
         0.02358   -0.00279    0.00447    0.00253 
AFIX 137 
H28A  2    0.468652    0.808188    0.553254    11.00000   -1.50000 
H28B  2    0.529564    0.915636    0.540607    11.00000   -1.50000 
H28C  2    0.395260    0.875174    0.508171    11.00000   -1.50000 
AFIX   0 
C29   1    0.410398    1.100609    0.600670    11.00000    0.03056    0.02691 = 
         0.03032    0.01066    0.00277    0.00402 
AFIX 137 
H29A  2    0.482287    1.132703    0.594600    11.00000   -1.50000 
H29B  2    0.393565    1.146436    0.636880    11.00000   -1.50000 
H29C  2    0.347604    1.094683    0.562183    11.00000   -1.50000 
AFIX   0 
C30   1    0.282306    0.898202    0.619925    11.00000    0.02324    0.02455 = 
         0.02613    0.00451    0.00272    0.00514 
AFIX 137 
H30A  2    0.283270    0.821036    0.618322    11.00000   -1.50000 
H30B  2    0.222201    0.907421    0.583574    11.00000   -1.50000 
H30C  2    0.266643    0.932507    0.659575    11.00000   -1.50000 
AFIX   0 
C31   1    0.512462    1.236749    0.869340    11.00000    0.03786    0.02947 = 
         0.03681    0.00244    0.01634    0.01100 
AFIX 137 
H31A  2    0.442131    1.218604    0.834002    11.00000   -1.50000 
H31B  2    0.569956    1.283944    0.858786    11.00000   -1.50000 
H31C  2    0.495216    1.274039    0.907871    11.00000   -1.50000 
AFIX   0 
C32   1    0.706957    1.150326    0.949188    11.00000    0.02774    0.03876 = 
         0.02863   -0.00981    0.00304    0.00493 
AFIX 137 
H32A  2    0.731016    1.086309    0.963897    11.00000   -1.50000 
H32B  2    0.694549    1.202029    0.984583    11.00000   -1.50000 
H32C  2    0.766911    1.183880    0.933477    11.00000   -1.50000 
AFIX   0 
C33   1    0.459893    1.031278    0.909752    11.00000    0.02925    0.03945 = 
         0.02209   -0.00098    0.01289    0.00441 
AFIX 137 
H33A  2    0.490510    0.969096    0.923848    11.00000   -1.50000 
H33B  2    0.390462    1.005967    0.874181    11.00000   -1.50000 
H33C  2    0.440939    1.077638    0.945029    11.00000   -1.50000 
AFIX   0 
K1    6    1.007626    1.365120    0.735915    11.00000    0.02092    0.02114 = 
         0.02132    0.00384    0.00484    0.00357 
O1    4    1.131402    1.561495    0.814426    11.00000    0.02332    0.03212 = 
         0.03256    0.00055    0.00310   -0.00116 
O2    4    1.074411    1.528826    0.678306    11.00000    0.03135    0.01993 = 
         0.03949    0.00442    0.01370    0.00244 
O3    4    1.164699    1.229937    0.783847    11.00000    0.03287    0.02488 = 
         0.02496    0.00490    0.00584    0.00981 
O4    4    1.058160    1.192155    0.651150    11.00000    0.02931    0.02973 = 
         0.02491    0.00708    0.01044    0.01103 
O5    4    0.852049    1.339435    0.809396    11.00000    0.03413    0.03408 = 
         0.02608    0.01045    0.01263    0.01326 
O6    4    0.770031    1.349814    0.679037    11.00000    0.01908    0.02532 = 
         0.02433    0.00454    0.00596    0.00039 
N1    3    1.097287    1.385467    0.879116    11.00000    0.03978    0.03233 = 
         0.02246    0.00285    0.00261    0.01776 
N2    3    0.919085    1.340828    0.592652    11.00000    0.02871    0.02500 = 
         0.02226    0.00643    0.01027    0.00686 
C34   1    1.139133    1.500111    0.909509    11.00000    0.05467    0.03959 = 
         0.02374   -0.00385   -0.00525    0.01880 
AFIX  23 
H34A  2    1.188928    1.505362    0.952912    11.00000   -1.20000 
H34B  2    1.072529    1.536904    0.913695    11.00000   -1.20000 
AFIX   0 
C35   1    1.204658    1.557551    0.874237    11.00000    0.03451    0.03495 = 
         0.04435   -0.00845   -0.00924    0.00418 
AFIX  23 
H35A  2    1.236651    1.631829    0.899261    11.00000   -1.20000 
H35B  2    1.269429    1.519540    0.867830    11.00000   -1.20000 
AFIX   0 
C36   1    1.190647    1.620348    0.780649    11.00000    0.02492    0.02350 = 
         0.05592   -0.00404    0.01342   -0.00634 
AFIX  23 
H36A  2    1.252589    1.581833    0.770129    11.00000   -1.20000 
H36B  2    1.226158    1.692596    0.807605    11.00000   -1.20000 
AFIX   0 
C37   1    1.108875    1.632110    0.721126    11.00000    0.02936    0.02053 = 
         0.05170    0.00504    0.02296   -0.00250 
AFIX  23 
H37A  2    1.040825    1.660455    0.730837    11.00000   -1.20000 
H37B  2    1.146275    1.683568    0.701455    11.00000   -1.20000 
AFIX   0 
C38   1    1.001718    1.534624    0.618584    11.00000    0.03529    0.02953 = 
         0.04437    0.01880    0.02212    0.00784 
AFIX  23 
H38A  2    1.038051    1.590567    0.601315    11.00000   -1.20000 
H38B  2    0.927430    1.554510    0.623837    11.00000   -1.20000 
AFIX   0 
C39   1    0.982039    1.426803    0.573614    11.00000    0.03966    0.03248 = 
         0.02931    0.01326    0.01800    0.00775 
AFIX  23 
H39A  2    0.938585    1.433057    0.530784    11.00000   -1.20000 
H39B  2    1.057323    1.406460    0.570607    11.00000   -1.20000 
AFIX   0 
C40   1    1.191807    1.322382    0.891108    11.00000    0.04252    0.04339 = 
         0.02426    0.00198   -0.00464    0.01905 
AFIX  23 
H40A  2    1.206045    1.311342    0.935076    11.00000   -1.20000 
H40B  2    1.262318    1.364439    0.888119    11.00000   -1.20000 
AFIX   0 
C41   1    1.169677    1.213778    0.845720    11.00000    0.04078    0.03715 = 
         0.03049    0.01273    0.00891    0.02028 
AFIX  23 
H41A  2    1.232062    1.171805    0.859335    11.00000   -1.20000 
H41B  2    1.096180    1.172724    0.845579    11.00000   -1.20000 
AFIX   0 
C42   1    1.160295    1.131445    0.740648    11.00000    0.03929    0.02522 = 
         0.03376    0.00566    0.00752    0.01582 
AFIX  23 
H42A  2    1.089495    1.081955    0.736413    11.00000   -1.20000 
H42B  2    1.227256    1.096249    0.756784    11.00000   -1.20000 
AFIX   0 
C43   1    1.161388    1.154169    0.677272    11.00000    0.03331    0.02846 = 
         0.03565    0.00719    0.01573    0.01720 
AFIX  23 
H43A  2    1.228176    1.209218    0.682237    11.00000   -1.20000 
H43B  2    1.168334    1.087485    0.648310    11.00000   -1.20000 
AFIX   0 
C44   1    1.050414    1.203105    0.588023    11.00000    0.04040    0.03103 = 
         0.02396    0.00273    0.01496    0.01143 
AFIX  23 
H44A  2    1.059001    1.134004    0.561919    11.00000   -1.20000 
H44B  2    1.112746    1.259241    0.588161    11.00000   -1.20000 
AFIX   0 
C45   1    0.935139    1.234318    0.560076    11.00000    0.04312    0.03057 = 
         0.01919    0.00217    0.01104    0.00790 
AFIX  23 
H45A  2    0.926702    1.234263    0.514667    11.00000   -1.20000 
H45B  2    0.873831    1.179191    0.562137    11.00000   -1.20000 
AFIX   0 
C46   1    1.002674    1.344028    0.902322    11.00000    0.05919    0.04776 = 
         0.02114    0.01463    0.01373    0.02588 
AFIX  23 
H46A  2    1.024558    1.366874    0.949310    11.00000   -1.20000 
H46B  2    0.991249    1.264128    0.891031    11.00000   -1.20000 
AFIX   0 
C47   1    0.890656    1.381959    0.875793    11.00000    0.04875    0.05306 = 
         0.02650    0.01492    0.01864    0.02168 
AFIX  23 
H47A  2    0.832560    1.357425    0.896384    11.00000   -1.20000 
H47B  2    0.901672    1.461837    0.884626    11.00000   -1.20000 
AFIX   0 
C48   1    0.745397    1.372350    0.782856    11.00000    0.03122    0.04455 = 
         0.03484    0.01656    0.01946    0.01447 
AFIX  23 
H48A  2    0.756729    1.451165    0.785587    11.00000   -1.20000 
H48B  2    0.690172    1.356253    0.807092    11.00000   -1.20000 
AFIX   0 
C49   1    0.698672    1.313555    0.714812    11.00000    0.02491    0.03274 = 
         0.04086    0.01813    0.01379    0.00501 
AFIX  23 
H49A  2    0.696502    1.234878    0.711493    11.00000   -1.20000 
H49B  2    0.619374    1.327437    0.697916    11.00000   -1.20000 
AFIX   0 
C50   1    0.730963    1.293791    0.614176    11.00000    0.02434    0.02240 = 
         0.02700    0.00207    0.00154    0.00065 
AFIX  23 
H50B  2    0.647489    1.294016    0.597672    11.00000   -1.20000 
H50C  2    0.744622    1.217875    0.610148    11.00000   -1.20000 
AFIX   0 
C51   1    0.795561    1.349398    0.576833    11.00000    0.02877    0.03127 = 
         0.01961    0.00479    0.00120    0.00788 
AFIX  23 
H51C  2    0.760810    1.317910    0.530923    11.00000   -1.20000 
H51A  2    0.786768    1.426717    0.584669    11.00000   -1.20000 
  
AFIX   0 
HKLF 4 
  
REM  rrl19 in P-1 
REM R1 =  0.0287 for   13490 Fo > 4sig(Fo)  and  0.0361 for all   15230 data 
REM    622 parameters refined using      0 restraints 
  
END 
  
WGHT      0.0200      0.0000 
  
REM Highest difference peak  0.835,  deepest hole -0.634,  1-sigma level  0.099 
Q1    1   0.6583  0.8135  0.7904  11.00000  0.05    0.83 
Q2    1   0.6230  0.8524  0.7084  11.00000  0.05    0.82 
Q3    1   0.6331  0.7568  0.7371  11.00000  0.05    0.74 
Q4    1   0.6571  0.9092  0.7732  11.00000  0.05    0.69 
Q5    1   0.6949  0.8986  0.7810  11.00000  0.05    0.67 
Q6    1   0.6780  0.9017  0.7279  11.00000  0.05    0.57 
Q7    1   0.8005  0.8149  0.6410  11.00000  0.05    0.54 
Q8    1   0.3761  0.5856  0.6134  11.00000  0.05    0.50 
Q9    1   0.3409  0.9273  0.6135  11.00000  0.05    0.49 
Q10   1   0.5463  0.6738  0.7464  11.00000  0.05    0.49 
Q11   1   0.7468  0.7652  0.5732  11.00000  0.05    0.47 
Q12   1   0.5560  0.8193  0.7577  11.00000  0.05    0.43 
Q13   1   0.5798  1.0757  0.8360  11.00000  0.05    0.42 
Q14   1   0.4942  0.9786  0.6572  11.00000  0.05    0.42 
Q15   1   0.5792  0.8825  0.7292  11.00000  0.05    0.42 
Q16   1   0.6676  1.0073  0.7469  11.00000  0.05    0.42 
Q17   1   0.4375  0.6142  0.6804  11.00000  0.05    0.42 
Q18   1   0.5823  1.0063  0.6995  11.00000  0.05    0.41 
Q19   1   0.6920  1.0096  0.6990  11.00000  0.05    0.40 
Q20   1   0.4414  0.6803  0.7214  11.00000  0.05    0.40 
;
_shelx_res_checksum              72489
_database_code_depnum_ccdc_archive 'CCDC 1018011'
#######################################################################
#
#                 Cambridge Crystallographic Data Centre
#                                CCDC 
# 
#######################################################################
# 
#  This CIF contains data from an original supplementary publication
#  deposited with the CCDC, and may include chemical, crystal,
#  experimental, refinement, atomic coordinates,
#  anisotropic displacement parameters and molecular geometry data,
#  as required by the journal to which it was submitted.
#
#  This CIF is provided on the understanding that it is used for bona
#  fide research purposes only. It may contain copyright material
#  of the CCDC or of third parties, and may not be copied or further
#  disseminated in any form, whether machine-readable or not,
#  except for the purpose of generating routine backup copies
#  on your local computer system.
# 
#  For further information on the CCDC, data deposition and
#  data retrieval see:
#                         www.ccdc.cam.ac.uk
#
#  Bona fide researchers may freely download Mercury and enCIFer
#  from this site to visualise CIF-encoded structures and 
#  to carry out CIF format checking respectively.
#
data_rrl20

_audit_creation_method           SHELXL-2014
_chemical_name_systematic        
; 
 ? 
;
_chemical_name_common            ?
_chemical_melting_point          ?
_chemical_formula_moiety         ?
_chemical_formula_sum            'C53 H103 K O8 Si6 Th'
_chemical_formula_weight         1308.03

loop_
_atom_type_symbol
_atom_type_description
_atom_type_scat_dispersion_real
_atom_type_scat_dispersion_imag
_atom_type_scat_source
C C 0.0033 0.0016 'International Tables Vol C Tables 4.2.6.8 and 6.1.1.4'
H H 0.0000 0.0000 'International Tables Vol C Tables 4.2.6.8 and 6.1.1.4'
O O 0.0106 0.0060 'International Tables Vol C Tables 4.2.6.8 and 6.1.1.4'
Si Si 0.0817 0.0704 'International Tables Vol C Tables 4.2.6.8 and 6.1.1.4'
K K 0.2009 0.2494 'International Tables Vol C Tables 4.2.6.8 and 6.1.1.4'
Th Th -7.2400 8.8979 'International Tables Vol C Tables 4.2.6.8 and 6.1.1.4'

_space_group_crystal_system      monoclinic
_space_group_IT_number           14
_space_group_name_H-M_alt        'P 21/n'
_space_group_name_Hall           '-P 2yn'

_shelx_space_group_comment       
; 
The symmetry employed for this shelxl refinement is uniquely defined 
by the following loop, which should always be used as a source of 
symmetry information in preference to the above space-group names. 
They are only intended as comments. 
;

loop_
_space_group_symop_operation_xyz
'x, y, z'
'-x+1/2, y+1/2, -z+1/2'
'-x, -y, -z'
'x-1/2, -y-1/2, z-1/2'

_cell_length_a                   17.1884(16)
_cell_length_b                   18.0161(16)
_cell_length_c                   22.654(2)
_cell_angle_alpha                90
_cell_angle_beta                 99.6558(11)
_cell_angle_gamma                90
_cell_volume                     6915.8(11)
_cell_formula_units_Z            4
_cell_measurement_temperature    133(2)
_cell_measurement_reflns_used    9396
_cell_measurement_theta_min      2.31
_cell_measurement_theta_max      27.71

_exptl_crystal_description       irregular
_exptl_crystal_colour            red
_exptl_crystal_density_meas      not_measured
_exptl_crystal_density_method    not_measured
_exptl_crystal_density_diffrn    1.256
_exptl_crystal_F_000             2712
_exptl_transmission_factor_min   ?
_exptl_transmission_factor_max   ?
_exptl_crystal_size_max          0.262
_exptl_crystal_size_mid          0.255
_exptl_crystal_size_min          0.254
_exptl_absorpt_coefficient_mu    2.362
_shelx_estimated_absorpt_T_min   0.577
_shelx_estimated_absorpt_T_max   0.585
_exptl_absorpt_correction_type   numerical
_exptl_absorpt_correction_T_min  0.6224
_exptl_absorpt_correction_T_max  0.7098
_exptl_absorpt_process_details   'Bruker SADABS 2012/1'

_exptl_special_details           
; 
 ? 
;

_diffrn_ambient_temperature      133(2)
_diffrn_radiation_wavelength     0.71073
_diffrn_radiation_type           MoK\a
_diffrn_source                   'fine-focus sealed tube'
_diffrn_measurement_device_type  'Bruker SMART APEX II CCD'
_diffrn_measurement_method       '\f and \w scans'
_diffrn_detector_area_resol_mean ?
_diffrn_reflns_number            73786
_diffrn_reflns_av_unetI/netI     0.0335
_diffrn_reflns_av_R_equivalents  0.0441
_diffrn_reflns_limit_h_min       -21
_diffrn_reflns_limit_h_max       21
_diffrn_reflns_limit_k_min       -22
_diffrn_reflns_limit_k_max       22
_diffrn_reflns_limit_l_min       -28
_diffrn_reflns_limit_l_max       28
_diffrn_reflns_theta_min         1.381
_diffrn_reflns_theta_max         26.370
_diffrn_reflns_theta_full        25.242
_diffrn_measured_fraction_theta_max 0.997
_diffrn_measured_fraction_theta_full 0.999
_diffrn_reflns_Laue_measured_fraction_max 0.997
_diffrn_reflns_Laue_measured_fraction_full 0.999
_diffrn_reflns_point_group_measured_fraction_max 0.997
_diffrn_reflns_point_group_measured_fraction_full 0.999
_reflns_number_total             14108
_reflns_number_gt                11825
_reflns_threshold_expression     'I > 2\s(I)'
_reflns_Friedel_coverage         0.000
_reflns_Friedel_fraction_max     .
_reflns_Friedel_fraction_full    .

_reflns_special_details          
; 
 Reflections were merged by SHELXL according to the crystal 
 class for the calculation of statistics and refinement. 
  
 _reflns_Friedel_fraction is defined as the number of unique 
 Friedel pairs measured divided by the number that would be 
 possible theoretically, ignoring centric projections and 
 systematic absences. 
;

_computing_data_collection       'Bruker APEX2 2013.10-0, 2013'
_computing_cell_refinement       'Bruker SAINT 8.34a, 2013'
_computing_data_reduction        'Bruker SAINT 8.34a, 2013'
_computing_structure_solution    'Bruker SHELXTL 2013/1'
_computing_structure_refinement  'SHELXL-2014 (Sheldrick, 2014)'
_computing_molecular_graphics    'Bruker SHELXTL'
_computing_publication_material  'Bruker SHELXTL'

_refine_special_details          
; 
 ? 
;
_refine_ls_structure_factor_coef Fsqd
_refine_ls_matrix_type           full
_refine_ls_weighting_scheme      calc
_refine_ls_weighting_details     
'w=1/[\s^2^(Fo^2^)+(0.0400P)^2^+21.6851P] where P=(Fo^2^+2Fc^2^)/3'
_atom_sites_solution_primary     direct
_atom_sites_solution_secondary   difmap
_atom_sites_solution_hydrogens   geom
_refine_ls_hydrogen_treatment    constr
_refine_ls_extinction_method     none
_refine_ls_extinction_coef       ?
_refine_ls_number_reflns         14108
_refine_ls_number_parameters     632
_refine_ls_number_restraints     0
_refine_ls_R_factor_all          0.0511
_refine_ls_R_factor_gt           0.0384
_refine_ls_wR_factor_ref         0.0976
_refine_ls_wR_factor_gt          0.0921
_refine_ls_goodness_of_fit_ref   1.100
_refine_ls_restrained_S_all      1.100
_refine_ls_shift/su_max          0.004
_refine_ls_shift/su_mean         0.000

loop_
_atom_site_label
_atom_site_type_symbol
_atom_site_fract_x
_atom_site_fract_y
_atom_site_fract_z
_atom_site_U_iso_or_equiv
_atom_site_adp_type
_atom_site_occupancy
_atom_site_site_symmetry_order
_atom_site_calc_flag
_atom_site_refinement_flags_posn
_atom_site_refinement_flags_adp
_atom_site_refinement_flags_occupancy
_atom_site_disorder_assembly
_atom_site_disorder_group
Th1 Th 0.63945(2) 0.71001(2) 0.83836(2) 0.01794(5) Uani 1 1 d . . . . .
Si1 Si 0.49838(8) 0.73803(7) 0.67310(6) 0.0244(3) Uani 1 1 d . . . . .
Si2 Si 0.49109(7) 0.52904(7) 0.86831(5) 0.0226(3) Uani 1 1 d . . . . .
Si3 Si 0.60019(9) 0.94428(7) 0.82007(6) 0.0300(3) Uani 1 1 d . . . . .
Si4 Si 0.64112(8) 0.76714(8) 1.02557(6) 0.0305(3) Uani 1 1 d . . . . .
Si5 Si 0.80829(8) 0.73134(8) 0.71562(6) 0.0306(3) Uani 1 1 d . . . . .
Si6 Si 0.81008(10) 0.57292(9) 0.93640(8) 0.0446(4) Uani 1 1 d . . . . .
C1 C 0.5359(3) 0.6732(2) 0.73465(19) 0.0224(9) Uani 1 1 d . . . . .
C2 C 0.4965(2) 0.6538(2) 0.78418(19) 0.0209(9) Uani 1 1 d . . . . .
H2A H 0.4444 0.6746 0.7900 0.025 Uiso 1 1 calc R U . . .
C3 C 0.5326(3) 0.5904(2) 0.81562(19) 0.0210(9) Uani 1 1 d . . . . .
C4 C 0.5950(3) 0.5704(2) 0.7844(2) 0.0225(9) Uani 1 1 d . . . . .
H4A H 0.6271 0.5240 0.7919 0.027 Uiso 1 1 calc R U . . .
C5 C 0.5971(3) 0.6185(2) 0.73637(19) 0.0231(9) Uani 1 1 d . . . . .
H5A H 0.6299 0.6110 0.7043 0.028 Uiso 1 1 calc R U . . .
C6 C 0.4677(3) 0.6835(3) 0.6018(2) 0.0313(11) Uani 1 1 d . . . . .
H6A H 0.5124 0.6539 0.5934 0.047 Uiso 1 1 calc R U . . .
H6B H 0.4509 0.7178 0.5686 0.047 Uiso 1 1 calc R U . . .
H6C H 0.4238 0.6505 0.6065 0.047 Uiso 1 1 calc R U . . .
C7 C 0.5697(3) 0.8091(3) 0.6548(2) 0.0333(11) Uani 1 1 d . . . . .
H7A H 0.5907 0.8373 0.6910 0.050 Uiso 1 1 calc R U . . .
H7B H 0.5426 0.8430 0.6242 0.050 Uiso 1 1 calc R U . . .
H7C H 0.6131 0.7844 0.6396 0.050 Uiso 1 1 calc R U . . .
C8 C 0.4075(3) 0.7845(3) 0.6904(2) 0.0354(12) Uani 1 1 d . . . . .
H8A H 0.4202 0.8112 0.7284 0.053 Uiso 1 1 calc R U . . .
H8B H 0.3670 0.7470 0.6934 0.053 Uiso 1 1 calc R U . . .
H8C H 0.3875 0.8195 0.6583 0.053 Uiso 1 1 calc R U . . .
C9 C 0.5593(4) 0.4502(3) 0.8904(3) 0.0527(17) Uani 1 1 d . . . . .
H9A H 0.6104 0.4692 0.9104 0.079 Uiso 1 1 calc R U . . .
H9B H 0.5666 0.4222 0.8546 0.079 Uiso 1 1 calc R U . . .
H9C H 0.5370 0.4175 0.9178 0.079 Uiso 1 1 calc R U . . .
C10 C 0.3945(4) 0.4896(4) 0.8298(3) 0.0532(17) Uani 1 1 d . . . . .
H10A H 0.3567 0.5301 0.8187 0.080 Uiso 1 1 calc R U . . .
H10B H 0.3737 0.4553 0.8569 0.080 Uiso 1 1 calc R U . . .
H10C H 0.4027 0.4630 0.7936 0.080 Uiso 1 1 calc R U . . .
C11 C 0.4646(4) 0.5769(3) 0.9350(3) 0.0523(17) Uani 1 1 d . . . . .
H11A H 0.5122 0.5982 0.9588 0.078 Uiso 1 1 calc R U . . .
H11B H 0.4411 0.5411 0.9594 0.078 Uiso 1 1 calc R U . . .
H11C H 0.4266 0.6165 0.9219 0.078 Uiso 1 1 calc R U . . .
C12 C 0.5923(3) 0.8538(2) 0.85732(19) 0.0241(9) Uani 1 1 d . . . . .
C13 C 0.6453(3) 0.8323(2) 0.9103(2) 0.0249(10) Uani 1 1 d . . . . .
H13A H 0.6951 0.8595 0.9264 0.030 Uiso 1 1 calc R U . . .
C14 C 0.6088(3) 0.7793(2) 0.94412(19) 0.0230(9) Uani 1 1 d . . . . .
C15 C 0.5330(3) 0.7672(2) 0.9104(2) 0.0228(9) Uani 1 1 d . . . . .
H15A H 0.4903 0.7379 0.9244 0.027 Uiso 1 1 calc R U . . .
C16 C 0.5229(3) 0.8111(2) 0.85924(19) 0.0225(9) Uani 1 1 d . . . . .
H16A H 0.4714 0.8185 0.8320 0.027 Uiso 1 1 calc R U . . .
C17 C 0.5149(4) 0.9613(3) 0.7584(2) 0.0493(15) Uani 1 1 d . . . . .
H17A H 0.5165 0.9255 0.7260 0.074 Uiso 1 1 calc R U . . .
H17B H 0.5181 1.0118 0.7430 0.074 Uiso 1 1 calc R U . . .
H17C H 0.4653 0.9553 0.7739 0.074 Uiso 1 1 calc R U . . .
C18 C 0.5971(3) 1.0185(3) 0.8781(2) 0.0337(11) Uani 1 1 d . . . . .
H18A H 0.6433 1.0138 0.9097 0.051 Uiso 1 1 calc R U . . .
H18B H 0.5489 1.0130 0.8955 0.051 Uiso 1 1 calc R U . . .
H18C H 0.5973 1.0675 0.8593 0.051 Uiso 1 1 calc R U . . .
C19 C 0.6946(4) 0.9568(3) 0.7920(3) 0.0483(16) Uani 1 1 d . . . . .
H19A H 0.7388 0.9507 0.8252 0.072 Uiso 1 1 calc R U . . .
H19B H 0.6964 1.0067 0.7750 0.072 Uiso 1 1 calc R U . . .
H19C H 0.6987 0.9197 0.7610 0.072 Uiso 1 1 calc R U . . .
C20 C 0.5922(4) 0.6880(3) 1.0573(2) 0.0441(14) Uani 1 1 d . . . . .
H20A H 0.5348 0.6928 1.0461 0.066 Uiso 1 1 calc R U . . .
H20B H 0.6066 0.6883 1.1010 0.066 Uiso 1 1 calc R U . . .
H20C H 0.6094 0.6413 1.0414 0.066 Uiso 1 1 calc R U . . .
C21 C 0.6134(3) 0.8543(3) 1.0631(2) 0.0396(13) Uani 1 1 d . . . . .
H21A H 0.5564 0.8625 1.0525 0.059 Uiso 1 1 calc R U . . .
H21B H 0.6415 0.8967 1.0496 0.059 Uiso 1 1 calc R U . . .
H21C H 0.6278 0.8491 1.1066 0.059 Uiso 1 1 calc R U . . .
C22 C 0.7504(3) 0.7608(3) 1.0472(2) 0.0406(13) Uani 1 1 d . . . . .
H22A H 0.7695 0.7164 1.0291 0.061 Uiso 1 1 calc R U . . .
H22B H 0.7644 0.7578 1.0908 0.061 Uiso 1 1 calc R U . . .
H22C H 0.7749 0.8050 1.0328 0.061 Uiso 1 1 calc R U . . .
C23 C 0.7826(3) 0.7148(3) 0.7909(2) 0.0253(10) Uani 1 1 d . . . . .
C24 C 0.7778(3) 0.6444(3) 0.8189(2) 0.0276(10) Uani 1 1 d . . . . .
H24A H 0.7798 0.5960 0.7976 0.033 Uiso 1 1 calc R U . . .
C25 C 0.7865(3) 0.6509(3) 0.8828(2) 0.0296(11) Uani 1 1 d . . . . .
C26 C 0.7962(3) 0.7291(3) 0.8937(2) 0.0274(10) Uani 1 1 d . . . . .
H26A H 0.8129 0.7520 0.9341 0.033 Uiso 1 1 calc R U . . .
C27 C 0.7931(2) 0.7668(3) 0.8392(2) 0.0242(10) Uani 1 1 d . . . . .
H27A H 0.8059 0.8205 0.8353 0.029 Uiso 1 1 calc R U . . .
C28 C 0.9142(3) 0.7038(4) 0.7183(3) 0.0508(16) Uani 1 1 d . . . . .
H28A H 0.9230 0.6545 0.7364 0.076 Uiso 1 1 calc R U . . .
H28B H 0.9485 0.7399 0.7424 0.076 Uiso 1 1 calc R U . . .
H28C H 0.9264 0.7028 0.6776 0.076 Uiso 1 1 calc R U . . .
C29 C 0.7995(4) 0.8317(3) 0.6946(3) 0.0442(14) Uani 1 1 d . . . . .
H29A H 0.7436 0.8458 0.6867 0.066 Uiso 1 1 calc R U . . .
H29B H 0.8228 0.8400 0.6586 0.066 Uiso 1 1 calc R U . . .
H29C H 0.8273 0.8618 0.7276 0.066 Uiso 1 1 calc R U . . .
C30 C 0.7505(3) 0.6743(3) 0.6548(2) 0.0320(11) Uani 1 1 d . . . . .
H30A H 0.7555 0.6217 0.6656 0.048 Uiso 1 1 calc R U . . .
H30B H 0.7709 0.6825 0.6174 0.048 Uiso 1 1 calc R U . . .
H30C H 0.6949 0.6889 0.6493 0.048 Uiso 1 1 calc R U . . .
C31 C 0.7405(4) 0.5550(4) 0.9900(3) 0.0616(18) Uani 1 1 d . . . . .
H31A H 0.6860 0.5571 0.9685 0.092 Uiso 1 1 calc R U . . .
H31B H 0.7480 0.5928 1.0215 0.092 Uiso 1 1 calc R U . . .
H31C H 0.7509 0.5058 1.0079 0.092 Uiso 1 1 calc R U . . .
C32 C 0.8145(5) 0.4869(3) 0.8924(4) 0.077(2) Uani 1 1 d . . . . .
H32A H 0.7620 0.4758 0.8699 0.116 Uiso 1 1 calc R U . . .
H32B H 0.8322 0.4456 0.9196 0.116 Uiso 1 1 calc R U . . .
H32C H 0.8517 0.4937 0.8645 0.116 Uiso 1 1 calc R U . . .
C33 C 0.9039(16) 0.6025(16) 0.9943(9) 0.060(7) Uani 0.5 1 d . . P A 1
H33A H 0.9460 0.5659 0.9937 0.091 Uiso 0.5 1 calc R U P A 1
H33B H 0.8902 0.6047 1.0346 0.091 Uiso 0.5 1 calc R U P A 1
H33C H 0.9220 0.6514 0.9834 0.091 Uiso 0.5 1 calc R U P A 1
C33A C 0.9123(18) 0.5836(13) 0.9711(10) 0.077(9) Uani 0.5 1 d . . P A 2
H33D H 0.9436 0.5429 0.9586 0.115 Uiso 0.5 1 calc R U P A 2
H33E H 0.9161 0.5828 1.0148 0.115 Uiso 0.5 1 calc R U P A 2
H33F H 0.9325 0.6311 0.9588 0.115 Uiso 0.5 1 calc R U P A 2
K1 K 0.19894(5) 0.86423(5) 0.91112(4) 0.0245(2) Uani 1 1 d . . . . .
O1 O 0.1010(2) 0.7481(2) 0.93786(17) 0.0401(9) Uani 1 1 d . . . . .
O2 O 0.03459(19) 0.8753(2) 0.87322(15) 0.0341(8) Uani 1 1 d . . . . .
O3 O 0.13841(18) 0.97191(18) 0.82730(14) 0.0287(7) Uani 1 1 d . . . . .
O4 O 0.29831(18) 0.97460(17) 0.88182(14) 0.0259(7) Uani 1 1 d . . . . .
O5 O 0.35914(18) 0.84837(18) 0.95006(14) 0.0271(7) Uani 1 1 d . . . . .
O6 O 0.2546(2) 0.75820(19) 0.99996(15) 0.0326(8) Uani 1 1 d . . . . .
O7 O 0.1697(4) 0.9615(3) 0.9929(2) 0.0858(19) Uani 1 1 d . . . . .
O8 O 0.2385(3) 0.7994(3) 0.8130(2) 0.0703(15) Uani 1 1 d . . . . .
C34 C 0.0186(3) 0.7632(4) 0.9251(3) 0.0521(16) Uani 1 1 d . . . . .
H34A H 0.0031 0.7940 0.9574 0.063 Uiso 1 1 calc R U . . .
H34B H -0.0114 0.7162 0.9229 0.063 Uiso 1 1 calc R U . . .
C35 C 0.0002(3) 0.8034(3) 0.8669(3) 0.0472(15) Uani 1 1 d . . . . .
H35A H 0.0215 0.7754 0.8355 0.057 Uiso 1 1 calc R U . . .
H35B H -0.0577 0.8076 0.8547 0.057 Uiso 1 1 calc R U . . .
C36 C 0.0111(3) 0.9202(3) 0.8211(2) 0.0374(12) Uani 1 1 d . . . . .
H36A H -0.0460 0.9315 0.8165 0.045 Uiso 1 1 calc R U . . .
H36B H 0.0208 0.8932 0.7850 0.045 Uiso 1 1 calc R U . . .
C37 C 0.0576(3) 0.9906(3) 0.8278(2) 0.0363(12) Uani 1 1 d . . . . .
H37A H 0.0381 1.0249 0.7945 0.044 Uiso 1 1 calc R U . . .
H37B H 0.0523 1.0153 0.8660 0.044 Uiso 1 1 calc R U . . .
C38 C 0.1872(3) 1.0356(3) 0.8270(2) 0.0347(12) Uani 1 1 d . . . . .
H38A H 0.1856 1.0660 0.8632 0.042 Uiso 1 1 calc R U . . .
H38B H 0.1683 1.0664 0.7913 0.042 Uiso 1 1 calc R U . . .
C39 C 0.2693(3) 1.0096(3) 0.8260(2) 0.0325(11) Uani 1 1 d . . . . .
H39A H 0.2697 0.9741 0.7927 0.039 Uiso 1 1 calc R U . . .
H39B H 0.3033 1.0523 0.8198 0.039 Uiso 1 1 calc R U . . .
C40 C 0.3761(3) 0.9474(3) 0.8843(2) 0.0297(11) Uani 1 1 d . . . . .
H40A H 0.4116 0.9885 0.8773 0.036 Uiso 1 1 calc R U . . .
H40B H 0.3770 0.9097 0.8527 0.036 Uiso 1 1 calc R U . . .
C41 C 0.4041(3) 0.9137(3) 0.9444(2) 0.0298(11) Uani 1 1 d . . . . .
H41A H 0.4608 0.9010 0.9485 0.036 Uiso 1 1 calc R U . . .
H41B H 0.3974 0.9495 0.9763 0.036 Uiso 1 1 calc R U . . .
C42 C 0.3815(3) 0.8140(3) 1.0070(2) 0.0338(12) Uani 1 1 d . . . . .
H42A H 0.3691 0.8472 1.0390 0.041 Uiso 1 1 calc R U . . .
H42B H 0.4389 0.8041 1.0144 0.041 Uiso 1 1 calc R U . . .
C43 C 0.3368(3) 0.7425(3) 1.0075(2) 0.0369(12) Uani 1 1 d . . . . .
H43A H 0.3479 0.7100 0.9746 0.044 Uiso 1 1 calc R U . . .
H43B H 0.3538 0.7163 1.0459 0.044 Uiso 1 1 calc R U . . .
C44 C 0.2090(4) 0.6927(3) 1.0015(3) 0.0445(14) Uani 1 1 d . . . . .
H44A H 0.2255 0.6664 1.0399 0.053 Uiso 1 1 calc R U . . .
H44B H 0.2170 0.6591 0.9685 0.053 Uiso 1 1 calc R U . . .
C45 C 0.1238(4) 0.7144(3) 0.9950(3) 0.0464(14) Uani 1 1 d . . . . .
H45A H 0.0910 0.6699 0.9983 0.056 Uiso 1 1 calc R U . . .
H45B H 0.1161 0.7496 1.0270 0.056 Uiso 1 1 calc R U . . .
C46 C 0.1906(4) 1.0329(3) 1.0065(3) 0.0561(17) Uani 1 1 d . . . . .
H46A H 0.1890 1.0621 0.9693 0.067 Uiso 1 1 calc R U . . .
H46B H 0.2450 1.0348 1.0293 0.067 Uiso 1 1 calc R U . . .
C47 C 0.1347(4) 1.0645(3) 1.0427(3) 0.0542(16) Uani 1 1 d . . . . .
H47A H 0.0932 1.0938 1.0175 0.065 Uiso 1 1 calc R U . . .
H47B H 0.1624 1.0965 1.0750 0.065 Uiso 1 1 calc R U . . .
C48 C 0.0999(4) 0.9968(3) 1.0683(3) 0.0537(16) Uani 1 1 d . . . . .
H48A H 0.1257 0.9877 1.1102 0.064 Uiso 1 1 calc R U . . .
H48B H 0.0425 1.0028 1.0673 0.064 Uiso 1 1 calc R U . . .
C49 C 0.1165(4) 0.9346(3) 1.0281(3) 0.0475(15) Uani 1 1 d . . . . .
H49A H 0.1396 0.8918 1.0523 0.057 Uiso 1 1 calc R U . . .
H49B H 0.0671 0.9183 1.0024 0.057 Uiso 1 1 calc R U . . .
C50 C 0.1969(5) 0.8016(4) 0.7541(4) 0.074(2) Uiso 1 1 d . . . . .
H50A H 0.2293 0.8252 0.7271 0.088 Uiso 1 1 calc R U . . .
H50B H 0.1474 0.8303 0.7523 0.088 Uiso 1 1 calc R U . . .
C51 C 0.1796(7) 0.7249(6) 0.7366(5) 0.110(3) Uiso 1 1 d . . . . .
H51A H 0.1746 0.7181 0.6928 0.132 Uiso 0.5 1 calc R U P B 1
H51B H 0.1310 0.7070 0.7501 0.132 Uiso 0.5 1 calc R U P B 1
H51C H 0.2116 0.7094 0.7063 0.132 Uiso 0.5 1 calc R U P C 2
H51D H 0.1231 0.7194 0.7192 0.132 Uiso 0.5 1 calc R U P C 2
C52 C 0.2517(10) 0.6872(9) 0.7696(7) 0.074(4) Uiso 0.5 1 d . . P D 1
H52A H 0.2399 0.6352 0.7791 0.089 Uiso 0.5 1 calc R U P D 1
H52B H 0.2947 0.6873 0.7454 0.089 Uiso 0.5 1 calc R U P D 1
C52A C 0.2010(11) 0.6741(11) 0.7963(8) 0.087(5) Uiso 0.5 1 d . . P D 2
H52C H 0.2188 0.6235 0.7881 0.104 Uiso 0.5 1 calc R U P D 2
H52D H 0.1582 0.6722 0.8206 0.104 Uiso 0.5 1 calc R U P D 2
C53 C 0.2738(5) 0.7303(4) 0.8239(4) 0.0662(19) Uiso 1 1 d . . . . .
H53A H 0.2549 0.7057 0.8580 0.079 Uiso 0.5 1 calc R U P D 1
H53B H 0.3319 0.7355 0.8336 0.079 Uiso 0.5 1 calc R U P D 1
H53C H 0.2912 0.7218 0.8673 0.079 Uiso 0.5 1 calc R U P D 2
H53D H 0.3195 0.7245 0.8029 0.079 Uiso 0.5 1 calc R U P D 2

loop_
_atom_site_aniso_label
_atom_site_aniso_U_11
_atom_site_aniso_U_22
_atom_site_aniso_U_33
_atom_site_aniso_U_23
_atom_site_aniso_U_13
_atom_site_aniso_U_12
Th1 0.02006(8) 0.01647(8) 0.01668(8) -0.00147(6) 0.00133(6) -0.00334(6)
Si1 0.0288(7) 0.0243(6) 0.0192(6) -0.0016(5) 0.0015(5) -0.0024(5)
Si2 0.0256(6) 0.0218(6) 0.0210(6) -0.0011(5) 0.0054(5) -0.0050(5)
Si3 0.0482(8) 0.0197(6) 0.0235(7) -0.0019(5) 0.0102(6) -0.0016(6)
Si4 0.0338(7) 0.0372(8) 0.0185(6) 0.0023(5) -0.0014(5) -0.0104(6)
Si5 0.0272(7) 0.0363(8) 0.0307(7) -0.0089(6) 0.0117(6) -0.0066(6)
Si6 0.0404(9) 0.0297(8) 0.0587(10) 0.0118(7) -0.0057(8) -0.0002(7)
C1 0.024(2) 0.024(2) 0.020(2) -0.0028(18) 0.0027(18) -0.0060(18)
C2 0.018(2) 0.026(2) 0.018(2) -0.0026(17) -0.0002(17) -0.0050(17)
C3 0.023(2) 0.018(2) 0.021(2) -0.0063(17) 0.0029(17) -0.0103(17)
C4 0.022(2) 0.020(2) 0.025(2) -0.0058(18) 0.0021(18) -0.0049(17)
C5 0.025(2) 0.026(2) 0.019(2) -0.0073(18) 0.0057(18) -0.0083(18)
C6 0.039(3) 0.033(3) 0.021(2) -0.002(2) 0.002(2) -0.003(2)
C7 0.037(3) 0.031(3) 0.032(3) 0.005(2) 0.004(2) -0.008(2)
C8 0.036(3) 0.044(3) 0.024(2) -0.003(2) 0.000(2) 0.009(2)
C9 0.045(3) 0.044(3) 0.076(4) 0.028(3) 0.028(3) 0.009(3)
C10 0.053(4) 0.067(4) 0.038(3) 0.009(3) 0.004(3) -0.030(3)
C11 0.078(4) 0.042(3) 0.046(3) -0.009(3) 0.039(3) -0.020(3)
C12 0.034(2) 0.019(2) 0.020(2) 0.0001(17) 0.0075(19) 0.0011(18)
C13 0.027(2) 0.024(2) 0.023(2) -0.0066(18) 0.0026(19) -0.0088(19)
C14 0.027(2) 0.024(2) 0.017(2) -0.0033(17) 0.0018(18) -0.0040(18)
C15 0.028(2) 0.020(2) 0.021(2) -0.0035(17) 0.0063(19) -0.0019(18)
C16 0.026(2) 0.021(2) 0.020(2) -0.0058(17) 0.0004(18) 0.0050(17)
C17 0.078(4) 0.031(3) 0.034(3) 0.001(2) -0.003(3) 0.001(3)
C18 0.046(3) 0.022(2) 0.034(3) -0.004(2) 0.011(2) -0.003(2)
C19 0.079(4) 0.025(3) 0.050(4) -0.003(2) 0.038(3) -0.008(3)
C20 0.050(3) 0.050(3) 0.030(3) 0.010(2) 0.001(3) -0.012(3)
C21 0.045(3) 0.047(3) 0.026(3) -0.008(2) 0.004(2) -0.011(3)
C22 0.034(3) 0.053(3) 0.030(3) 0.003(2) -0.011(2) -0.007(3)
C23 0.017(2) 0.029(2) 0.030(2) -0.007(2) 0.0056(18) -0.0032(18)
C24 0.020(2) 0.022(2) 0.040(3) -0.006(2) 0.003(2) 0.0026(18)
C25 0.025(2) 0.028(3) 0.033(3) 0.000(2) 0.000(2) -0.0001(19)
C26 0.020(2) 0.030(3) 0.029(3) -0.001(2) -0.0040(19) -0.0018(18)
C27 0.017(2) 0.025(2) 0.030(3) -0.0033(19) 0.0020(18) -0.0033(17)
C28 0.030(3) 0.075(5) 0.050(4) -0.026(3) 0.014(3) -0.005(3)
C29 0.055(4) 0.042(3) 0.043(3) -0.008(3) 0.027(3) -0.015(3)
C30 0.037(3) 0.036(3) 0.026(3) -0.003(2) 0.013(2) -0.003(2)
C31 0.070(5) 0.050(4) 0.064(4) 0.020(3) 0.011(4) 0.004(3)
C32 0.105(6) 0.029(3) 0.106(6) 0.016(4) 0.040(5) 0.014(4)
C33 0.041(9) 0.093(19) 0.038(10) 0.024(9) -0.020(8) -0.027(11)
C33A 0.079(15) 0.039(10) 0.089(19) 0.036(12) -0.053(16) -0.010(9)
K1 0.0201(5) 0.0265(5) 0.0268(5) 0.0018(4) 0.0039(4) 0.0005(4)
O1 0.036(2) 0.043(2) 0.041(2) 0.0088(17) 0.0062(17) -0.0092(17)
O2 0.0234(17) 0.044(2) 0.0332(19) 0.0009(16) -0.0013(14) -0.0043(15)
O3 0.0239(16) 0.0311(18) 0.0298(18) 0.0064(14) 0.0005(14) 0.0060(14)
O4 0.0242(16) 0.0288(17) 0.0254(17) 0.0028(13) 0.0061(13) 0.0016(13)
O5 0.0242(16) 0.0330(18) 0.0228(16) -0.0004(14) 0.0000(13) -0.0008(14)
O6 0.038(2) 0.0281(18) 0.0316(19) 0.0034(15) 0.0052(15) 0.0012(15)
O7 0.130(5) 0.053(3) 0.098(4) -0.038(3) 0.087(4) -0.045(3)
O8 0.095(4) 0.068(3) 0.041(3) -0.013(2) -0.010(2) 0.034(3)
C34 0.035(3) 0.057(4) 0.064(4) 0.010(3) 0.007(3) -0.018(3)
C35 0.028(3) 0.057(4) 0.054(4) 0.000(3) -0.001(3) -0.014(3)
C36 0.024(3) 0.051(3) 0.034(3) 0.002(2) -0.003(2) 0.008(2)
C37 0.028(3) 0.043(3) 0.036(3) 0.000(2) 0.000(2) 0.016(2)
C38 0.043(3) 0.028(3) 0.031(3) 0.006(2) -0.001(2) 0.000(2)
C39 0.034(3) 0.034(3) 0.030(3) 0.005(2) 0.006(2) -0.005(2)
C40 0.020(2) 0.036(3) 0.035(3) -0.004(2) 0.010(2) 0.001(2)
C41 0.020(2) 0.033(3) 0.035(3) -0.008(2) 0.000(2) 0.0006(19)
C42 0.030(3) 0.043(3) 0.026(3) -0.001(2) -0.004(2) 0.010(2)
C43 0.042(3) 0.037(3) 0.030(3) 0.004(2) 0.003(2) 0.013(2)
C44 0.053(4) 0.032(3) 0.047(3) 0.013(2) 0.005(3) -0.008(3)
C45 0.050(3) 0.046(3) 0.045(3) 0.011(3) 0.011(3) -0.015(3)
C46 0.065(4) 0.047(4) 0.060(4) -0.013(3) 0.021(3) -0.019(3)
C47 0.062(4) 0.038(3) 0.064(4) -0.007(3) 0.016(3) -0.009(3)
C48 0.070(4) 0.052(4) 0.045(4) -0.007(3) 0.028(3) -0.011(3)
C49 0.060(4) 0.037(3) 0.050(4) -0.003(3) 0.023(3) -0.013(3)

_geom_special_details            
; 
 All esds (except the esd in the dihedral angle between two l.s. planes) 
 are estimated using the full covariance matrix.  The cell esds are taken 
 into account individually in the estimation of esds in distances, angles 
 and torsion angles; correlations between esds in cell parameters are only 
 used when they are defined by crystal symmetry.  An approximate (isotropic) 
 treatment of cell esds is used for estimating esds involving l.s. planes. 
;

loop_
_geom_bond_atom_site_label_1
_geom_bond_atom_site_label_2
_geom_bond_distance
_geom_bond_site_symmetry_2
_geom_bond_publ_flag
Cnt1 Th1 2.529 . ?
Cnt2 Th1 2.522 . ?
Cnt3 Th1 2.524 . ?
Th1 C13 2.732(4) . ?
Th1 C2 2.749(4) . ?
Th1 C24 2.756(4) . ?
Th1 C12 2.770(4) . ?
Th1 C25 2.771(5) . ?
Th1 C1 2.779(4) . ?
Th1 C26 2.796(4) . ?
Th1 C16 2.806(4) . ?
Th1 C3 2.822(4) . ?
Th1 C14 2.829(4) . ?
Th1 C27 2.829(4) . ?
Th1 C5 2.832(4) . ?
Th1 C15 2.841(4) . ?
Th1 C4 2.844(4) . ?
Th1 C23 2.846(4) . ?
Si1 C1 1.849(5) . ?
Si1 C7 1.867(5) . ?
Si1 C8 1.871(5) . ?
Si1 C6 1.888(5) . ?
Si2 C3 1.855(4) . ?
Si2 C9 1.856(6) . ?
Si2 C11 1.861(6) . ?
Si2 C10 1.881(6) . ?
Si3 C12 1.850(5) . ?
Si3 C19 1.854(6) . ?
Si3 C17 1.873(6) . ?
Si3 C18 1.882(5) . ?
Si4 C14 1.849(5) . ?
Si4 C20 1.859(6) . ?
Si4 C22 1.864(5) . ?
Si4 C21 1.884(6) . ?
Si5 C23 1.857(5) . ?
Si5 C30 1.866(5) . ?
Si5 C29 1.869(6) . ?
Si5 C28 1.878(6) . ?
Si6 C33A 1.81(3) . ?
Si6 C32 1.851(7) . ?
Si6 C25 1.857(5) . ?
Si6 C31 1.869(7) . ?
Si6 C33 1.97(2) . ?
C1 C5 1.438(6) . ?
C1 C2 1.447(6) . ?
C2 C3 1.432(6) . ?
C3 C4 1.426(6) . ?
C4 C5 1.397(6) . ?
C12 C16 1.427(6) . ?
C12 C13 1.435(6) . ?
C13 C14 1.432(6) . ?
C14 C15 1.412(6) . ?
C15 C16 1.389(6) . ?
C23 C24 1.426(7) . ?
C23 C27 1.428(6) . ?
C24 C25 1.434(7) . ?
C25 C26 1.436(7) . ?
C26 C27 1.403(7) . ?
K1 O7 2.659(4) . ?
K1 O8 2.697(5) . ?
K1 O5 2.762(3) . ?
K1 O4 2.773(3) . ?
K1 O3 2.791(3) . ?
K1 O1 2.814(4) . ?
K1 O2 2.818(3) . ?
K1 O6 2.823(3) . ?
O1 C34 1.424(7) . ?
O1 C45 1.424(7) . ?
O2 C35 1.422(6) . ?
O2 C36 1.432(6) . ?
O3 C38 1.422(6) . ?
O3 C37 1.431(6) . ?
O4 C40 1.416(5) . ?
O4 C39 1.426(6) . ?
O5 C42 1.425(6) . ?
O5 C41 1.425(6) . ?
O6 C44 1.420(6) . ?
O6 C43 1.423(6) . ?
O7 C46 1.357(7) . ?
O7 C49 1.396(7) . ?
O8 C53 1.389(8) . ?
O8 C50 1.406(9) . ?
C34 C35 1.491(9) . ?
C36 C37 1.493(8) . ?
C38 C39 1.491(7) . ?
C40 C41 1.494(7) . ?
C42 C43 1.500(8) . ?
C44 C45 1.499(8) . ?
C46 C47 1.477(9) . ?
C47 C48 1.516(8) . ?
C48 C49 1.501(8) . ?
C50 C51 1.455(12) . ?
C51 C52 1.498(18) . ?
C51 C52A 1.62(2) . ?
C52 C53 1.451(17) . ?
C52A C53 1.649(19) . ?

loop_
_geom_angle_atom_site_label_1
_geom_angle_atom_site_label_2
_geom_angle_atom_site_label_3
_geom_angle
_geom_angle_site_symmetry_1
_geom_angle_site_symmetry_3
_geom_angle_publ_flag
Cnt1 Th1 Cnt2 120.5 . . ?
Cnt1 Th1 Cnt3 119.4 . . ?
Cnt2 Th1 Cnt3 120.1 . . ?
C13 Th1 C2 120.29(13) . . ?
C13 Th1 C24 119.64(14) . . ?
C2 Th1 C24 120.07(13) . . ?
C13 Th1 C12 30.22(13) . . ?
C2 Th1 C12 98.67(14) . . ?
C24 Th1 C12 135.14(14) . . ?
C13 Th1 C25 98.79(14) . . ?
C2 Th1 C25 135.47(14) . . ?
C24 Th1 C25 30.07(14) . . ?
C12 Th1 C25 125.17(14) . . ?
C13 Th1 C1 130.61(14) . . ?
C2 Th1 C1 30.34(12) . . ?
C24 Th1 C1 102.13(14) . . ?
C12 Th1 C1 101.03(13) . . ?
C25 Th1 C1 129.14(14) . . ?
C13 Th1 C26 72.33(14) . . ?
C2 Th1 C26 165.36(14) . . ?
C24 Th1 C26 48.11(14) . . ?
C12 Th1 C26 95.76(14) . . ?
C25 Th1 C26 29.89(14) . . ?
C1 Th1 C26 147.25(14) . . ?
C13 Th1 C16 48.11(13) . . ?
C2 Th1 C16 72.79(13) . . ?
C24 Th1 C16 164.79(14) . . ?
C12 Th1 C16 29.65(13) . . ?
C25 Th1 C16 145.26(14) . . ?
C1 Th1 C16 85.57(13) . . ?
C26 Th1 C16 120.41(13) . . ?
C13 Th1 C3 133.04(13) . . ?
C2 Th1 C3 29.75(13) . . ?
C24 Th1 C3 101.28(13) . . ?
C12 Th1 C3 122.97(13) . . ?
C25 Th1 C3 107.38(14) . . ?
C1 Th1 C3 50.12(13) . . ?
C26 Th1 C3 136.43(13) . . ?
C16 Th1 C3 93.73(13) . . ?
C13 Th1 C14 29.79(13) . . ?
C2 Th1 C14 105.15(13) . . ?
C24 Th1 C14 127.81(14) . . ?
C12 Th1 C14 49.81(13) . . ?
C25 Th1 C14 98.64(14) . . ?
C1 Th1 C14 129.59(13) . . ?
C26 Th1 C14 82.41(14) . . ?
C16 Th1 C14 48.01(13) . . ?
C3 Th1 C14 106.49(13) . . ?
C13 Th1 C27 76.31(13) . . ?
C2 Th1 C27 154.09(13) . . ?
C24 Th1 C27 47.69(14) . . ?
C12 Th1 C27 87.59(14) . . ?
C25 Th1 C27 48.95(14) . . ?
C1 Th1 C27 123.82(13) . . ?
C26 Th1 C27 28.88(13) . . ?
C16 Th1 C27 117.16(13) . . ?
C3 Th1 C27 148.80(13) . . ?
C14 Th1 C27 98.11(13) . . ?
C13 Th1 C5 159.20(14) . . ?
C2 Th1 C5 48.18(13) . . ?
C24 Th1 C5 74.36(13) . . ?
C12 Th1 C5 128.98(13) . . ?
C25 Th1 C5 99.58(14) . . ?
C1 Th1 C5 29.68(13) . . ?
C26 Th1 C5 122.29(14) . . ?
C16 Th1 C5 114.97(13) . . ?
C3 Th1 C5 48.42(12) . . ?
C14 Th1 C5 152.76(13) . . ?
C27 Th1 C5 109.13(13) . . ?
C13 Th1 C15 47.76(13) . . ?
C2 Th1 C15 77.10(13) . . ?
C24 Th1 C15 154.59(14) . . ?
C12 Th1 C15 48.55(13) . . ?
C25 Th1 C15 124.52(14) . . ?
C1 Th1 C15 100.90(13) . . ?
C26 Th1 C15 111.25(14) . . ?
C16 Th1 C15 28.46(13) . . ?
C3 Th1 C15 85.42(13) . . ?
C14 Th1 C15 28.84(13) . . ?
C27 Th1 C15 123.72(13) . . ?
C5 Th1 C15 125.28(13) . . ?
C13 Th1 C4 161.75(13) . . ?
C2 Th1 C4 47.70(13) . . ?
C24 Th1 C4 74.26(13) . . ?
C12 Th1 C4 146.03(13) . . ?
C25 Th1 C4 88.79(13) . . ?
C1 Th1 C4 48.58(13) . . ?
C26 Th1 C4 118.09(13) . . ?
C16 Th1 C4 119.89(13) . . ?
C3 Th1 C4 29.15(12) . . ?
C14 Th1 C4 132.81(13) . . ?
C27 Th1 C4 120.38(13) . . ?
C5 Th1 C4 28.50(13) . . ?
C15 Th1 C4 114.53(13) . . ?
C13 Th1 C23 104.67(13) . . ?
C2 Th1 C23 127.36(13) . . ?
C24 Th1 C23 29.43(13) . . ?
C12 Th1 C23 108.94(13) . . ?
C25 Th1 C23 49.85(14) . . ?
C1 Th1 C23 99.19(13) . . ?
C26 Th1 C23 48.45(14) . . ?
C16 Th1 C23 136.98(13) . . ?
C3 Th1 C23 122.08(13) . . ?
C14 Th1 C23 127.02(13) . . ?
C27 Th1 C23 29.15(13) . . ?
C5 Th1 C23 80.19(13) . . ?
C15 Th1 C23 152.43(13) . . ?
C4 Th1 C23 92.94(13) . . ?
C1 Si1 C7 116.2(2) . . ?
C1 Si1 C8 108.8(2) . . ?
C7 Si1 C8 110.0(2) . . ?
C1 Si1 C6 109.2(2) . . ?
C7 Si1 C6 105.5(2) . . ?
C8 Si1 C6 106.7(2) . . ?
C3 Si2 C9 109.6(2) . . ?
C3 Si2 C11 114.8(2) . . ?
C9 Si2 C11 111.4(3) . . ?
C3 Si2 C10 109.3(2) . . ?
C9 Si2 C10 107.8(3) . . ?
C11 Si2 C10 103.6(3) . . ?
C12 Si3 C19 113.5(2) . . ?
C12 Si3 C17 112.1(2) . . ?
C19 Si3 C17 110.2(3) . . ?
C12 Si3 C18 107.1(2) . . ?
C19 Si3 C18 106.4(2) . . ?
C17 Si3 C18 107.1(3) . . ?
C14 Si4 C20 113.4(2) . . ?
C14 Si4 C22 113.0(2) . . ?
C20 Si4 C22 110.7(3) . . ?
C14 Si4 C21 107.1(2) . . ?
C20 Si4 C21 107.4(3) . . ?
C22 Si4 C21 104.6(3) . . ?
C23 Si5 C30 114.3(2) . . ?
C23 Si5 C29 111.6(2) . . ?
C30 Si5 C29 109.5(3) . . ?
C23 Si5 C28 107.8(3) . . ?
C30 Si5 C28 105.8(2) . . ?
C29 Si5 C28 107.5(3) . . ?
C33A Si6 C32 101.5(9) . . ?
C33A Si6 C25 107.1(8) . . ?
C32 Si6 C25 107.8(3) . . ?
C33A Si6 C31 114.6(9) . . ?
C32 Si6 C31 107.1(3) . . ?
C25 Si6 C31 117.5(3) . . ?
C32 Si6 C33 118.7(9) . . ?
C25 Si6 C33 107.2(8) . . ?
C31 Si6 C33 98.9(7) . . ?
C5 C1 C2 104.4(4) . . ?
C5 C1 Si1 127.9(3) . . ?
C2 C1 Si1 126.0(3) . . ?
C5 C1 Th1 77.2(2) . . ?
C2 C1 Th1 73.7(2) . . ?
Si1 C1 Th1 125.4(2) . . ?
C3 C2 C1 111.0(4) . . ?
C3 C2 Th1 78.0(2) . . ?
C1 C2 Th1 76.0(2) . . ?
C4 C3 C2 104.7(4) . . ?
C4 C3 Si2 124.8(3) . . ?
C2 C3 Si2 127.9(3) . . ?
C4 C3 Th1 76.3(2) . . ?
C2 C3 Th1 72.3(2) . . ?
Si2 C3 Th1 130.3(2) . . ?
C5 C4 C3 110.4(4) . . ?
C5 C4 Th1 75.3(2) . . ?
C3 C4 Th1 74.6(2) . . ?
C4 C5 C1 109.4(4) . . ?
C4 C5 Th1 76.2(2) . . ?
C1 C5 Th1 73.1(2) . . ?
C16 C12 C13 104.2(4) . . ?
C16 C12 Si3 128.0(3) . . ?
C13 C12 Si3 122.4(3) . . ?
C16 C12 Th1 76.5(2) . . ?
C13 C12 Th1 73.4(2) . . ?
Si3 C12 Th1 135.0(2) . . ?
C14 C13 C12 110.7(4) . . ?
C14 C13 Th1 78.8(2) . . ?
C12 C13 Th1 76.4(2) . . ?
C15 C14 C13 105.1(4) . . ?
C15 C14 Si4 128.2(3) . . ?
C13 C14 Si4 121.8(3) . . ?
C15 C14 Th1 76.1(2) . . ?
C13 C14 Th1 71.4(2) . . ?
Si4 C14 Th1 136.5(2) . . ?
C16 C15 C14 109.9(4) . . ?
C16 C15 Th1 74.4(3) . . ?
C14 C15 Th1 75.1(3) . . ?
C15 C16 C12 110.1(4) . . ?
C15 C16 Th1 77.2(3) . . ?
C12 C16 Th1 73.8(2) . . ?
C24 C23 C27 104.6(4) . . ?
C24 C23 Si5 126.3(3) . . ?
C27 C23 Si5 125.4(3) . . ?
C24 C23 Th1 71.8(2) . . ?
C27 C23 Th1 74.7(2) . . ?
Si5 C23 Th1 134.9(2) . . ?
C23 C24 C25 111.8(4) . . ?
C23 C24 Th1 78.8(3) . . ?
C25 C24 Th1 75.5(3) . . ?
C24 C25 C26 104.1(4) . . ?
C24 C25 Si6 124.9(4) . . ?
C26 C25 Si6 128.5(4) . . ?
C24 C25 Th1 74.4(3) . . ?
C26 C25 Th1 76.0(3) . . ?
Si6 C25 Th1 127.9(2) . . ?
C27 C26 C25 109.6(4) . . ?
C27 C26 Th1 76.9(3) . . ?
C25 C26 Th1 74.1(3) . . ?
C26 C27 C23 109.7(4) . . ?
C26 C27 Th1 74.3(3) . . ?
C23 C27 Th1 76.1(2) . . ?
O7 K1 O8 164.38(16) . . ?
O7 K1 O5 98.08(16) . . ?
O8 K1 O5 80.94(13) . . ?
O7 K1 O4 83.70(12) . . ?
O8 K1 O4 82.12(14) . . ?
O5 K1 O4 61.94(9) . . ?
O7 K1 O3 85.61(16) . . ?
O8 K1 O3 81.80(12) . . ?
O5 K1 O3 121.82(10) . . ?
O4 K1 O3 60.86(9) . . ?
O7 K1 O1 98.63(13) . . ?
O8 K1 O1 95.62(15) . . ?
O5 K1 O1 117.05(11) . . ?
O4 K1 O1 177.61(11) . . ?
O3 K1 O1 119.67(11) . . ?
O7 K1 O2 82.44(16) . . ?
O8 K1 O2 99.10(14) . . ?
O5 K1 O2 177.91(11) . . ?
O4 K1 O2 120.15(10) . . ?
O3 K1 O2 60.21(10) . . ?
O1 K1 O2 60.86(11) . . ?
O7 K1 O6 91.74(16) . . ?
O8 K1 O6 101.07(12) . . ?
O5 K1 O6 60.12(10) . . ?
O4 K1 O6 120.48(10) . . ?
O3 K1 O6 176.90(10) . . ?
O1 K1 O6 59.12(11) . . ?
O2 K1 O6 117.88(11) . . ?
C34 O1 C45 112.3(4) . . ?
C34 O1 K1 115.1(3) . . ?
C45 O1 K1 115.5(3) . . ?
C35 O2 C36 112.1(4) . . ?
C35 O2 K1 110.2(3) . . ?
C36 O2 K1 114.9(3) . . ?
C38 O3 C37 112.6(4) . . ?
C38 O3 K1 114.3(3) . . ?
C37 O3 K1 114.2(3) . . ?
C40 O4 C39 112.1(3) . . ?
C40 O4 K1 111.0(3) . . ?
C39 O4 K1 113.1(3) . . ?
C42 O5 C41 111.9(4) . . ?
C42 O5 K1 115.9(3) . . ?
C41 O5 K1 114.3(3) . . ?
C44 O6 C43 111.9(4) . . ?
C44 O6 K1 117.2(3) . . ?
C43 O6 K1 115.5(3) . . ?
C46 O7 C49 111.9(5) . . ?
C46 O7 K1 135.1(4) . . ?
C49 O7 K1 112.8(3) . . ?
C53 O8 C50 109.4(6) . . ?
C53 O8 K1 113.9(4) . . ?
C50 O8 K1 127.7(4) . . ?
O1 C34 C35 109.2(5) . . ?
O2 C35 C34 109.2(5) . . ?
O2 C36 C37 108.9(4) . . ?
O3 C37 C36 107.6(4) . . ?
O3 C38 C39 107.9(4) . . ?
O4 C39 C38 108.5(4) . . ?
O4 C40 C41 109.5(4) . . ?
O5 C41 C40 108.8(4) . . ?
O5 C42 C43 108.6(4) . . ?
O6 C43 C42 109.1(4) . . ?
O6 C44 C45 108.4(4) . . ?
O1 C45 C44 108.4(5) . . ?
O7 C46 C47 108.5(5) . . ?
C46 C47 C48 103.8(5) . . ?
C49 C48 C47 103.9(5) . . ?
O7 C49 C48 107.3(5) . . ?
O8 C50 C51 106.2(7) . . ?
C50 C51 C52 100.4(10) . . ?
C50 C51 C52A 107.6(10) . . ?
C53 C52 C51 104.9(12) . . ?
C51 C52A C53 91.3(11) . . ?
O8 C53 C52 106.5(9) . . ?
O8 C53 C52A 101.6(8) . . ?

_refine_diff_density_max         2.171
_refine_diff_density_min         -0.878
_refine_diff_density_rms         0.114

_shelxl_version_number           2014-2

_shelx_res_file                  
; 
TITL rrl20 in P2(1)/n 
CELL 0.71073  17.18840  18.01610  22.65400  90.0000  99.6558  90.0000 
ZERR    4.00   0.00160   0.00160   0.00210   0.0000   0.0011   0.0000 
LATT  1 
SYMM 0.5-X, 0.5+Y, 0.5-Z 
SFAC C H O SI K TH 
UNIT 212 412 32 24 4 4 
TEMP -140.000 
SIZE 0.254 0.255 0.262 
  
OMIT 0 2 4 
OMIT 10 2 4 
OMIT 0 3 2 
OMIT 2 1 1 
OMIT 0 0 2 
OMIT 0 0 4 
  
FREE K1 C40 
FREE K1 C49 
FREE K1 C53 
  
CONN 8 K1 
CONN 15 TH1 
  
SHEL 100 0.80 
  
L.S. 12 
plan 10 
acta 
  
WGHT    0.040000   21.685099 
FVAR       0.04697 
TH1   6    0.639449    0.710008    0.838363    11.00000    0.02006    0.01647 = 
         0.01668   -0.00147    0.00133   -0.00334 
SI1   4    0.498381    0.738026    0.673100    11.00000    0.02883    0.02427 = 
         0.01916   -0.00159    0.00148   -0.00241 
SI2   4    0.491087    0.529041    0.868312    11.00000    0.02561    0.02177 = 
         0.02102   -0.00114    0.00539   -0.00497 
SI3   4    0.600195    0.944278    0.820070    11.00000    0.04822    0.01968 = 
         0.02350   -0.00189    0.01024   -0.00163 
SI4   4    0.641116    0.767143    1.025575    11.00000    0.03381    0.03717 = 
         0.01852    0.00232   -0.00136   -0.01037 
SI5   4    0.808288    0.731343    0.715623    11.00000    0.02718    0.03633 = 
         0.03065   -0.00891    0.01174   -0.00660 
SI6   4    0.810079    0.572924    0.936399    11.00000    0.04041    0.02971 = 
         0.05869    0.01180   -0.00570   -0.00018 
C1    1    0.535873    0.673249    0.734649    11.00000    0.02378    0.02354 = 
         0.01955   -0.00279    0.00266   -0.00602 
C2    1    0.496532    0.653814    0.784180    11.00000    0.01783    0.02562 = 
         0.01825   -0.00258   -0.00019   -0.00497 
AFIX  13 
H2A   2    0.444400    0.674608    0.789975    11.00000   -1.20000 
AFIX   0 
C3    1    0.532627    0.590386    0.815615    11.00000    0.02324    0.01794 = 
         0.02149   -0.00630    0.00287   -0.01033 
C4    1    0.595033    0.570414    0.784443    11.00000    0.02160    0.02007 = 
         0.02522   -0.00583    0.00208   -0.00485 
AFIX  13 
H4A   2    0.627094    0.524012    0.791945    11.00000   -1.20000 
AFIX   0 
C5    1    0.597119    0.618529    0.736371    11.00000    0.02470    0.02591 = 
         0.01938   -0.00728    0.00566   -0.00828 
AFIX  13 
H5A   2    0.629890    0.610970    0.704327    11.00000   -1.20000 
AFIX   0 
C6    1    0.467673    0.683504    0.601821    11.00000    0.03929    0.03330 = 
         0.02054   -0.00246    0.00242   -0.00288 
AFIX 137 
H6A   2    0.512392    0.653914    0.593415    11.00000   -1.50000 
H6B   2    0.450877    0.717825    0.568562    11.00000   -1.50000 
H6C   2    0.423811    0.650476    0.606491    11.00000   -1.50000 
AFIX   0 
C7    1    0.569669    0.809146    0.654791    11.00000    0.03671    0.03100 = 
         0.03160    0.00532    0.00416   -0.00779 
AFIX 137 
H7A   2    0.590720    0.837293    0.690972    11.00000   -1.50000 
H7B   2    0.542621    0.843039    0.624228    11.00000   -1.50000 
H7C   2    0.613083    0.784436    0.639563    11.00000   -1.50000 
AFIX   0 
C8    1    0.407456    0.784465    0.690352    11.00000    0.03639    0.04411 = 
         0.02414   -0.00321    0.00044    0.00923 
AFIX 137 
H8A   2    0.420154    0.811250    0.728401    11.00000   -1.50000 
H8B   2    0.367036    0.746951    0.693410    11.00000   -1.50000 
H8C   2    0.387549    0.819519    0.658280    11.00000   -1.50000 
AFIX   0 
C9    1    0.559338    0.450205    0.890357    11.00000    0.04461    0.04378 = 
         0.07588    0.02782    0.02754    0.00860 
AFIX 137 
H9A   2    0.610423    0.469244    0.910352    11.00000   -1.50000 
H9B   2    0.566621    0.422248    0.854577    11.00000   -1.50000 
H9C   2    0.537000    0.417507    0.917780    11.00000   -1.50000 
AFIX   0 
C10   1    0.394487    0.489646    0.829777    11.00000    0.05334    0.06666 = 
         0.03829    0.00852    0.00412   -0.03021 
AFIX 137 
H10A  2    0.356716    0.530089    0.818749    11.00000   -1.50000 
H10B  2    0.373713    0.455331    0.856885    11.00000   -1.50000 
H10C  2    0.402693    0.462988    0.793615    11.00000   -1.50000 
AFIX   0 
C11   1    0.464606    0.576869    0.935023    11.00000    0.07805    0.04235 = 
         0.04631   -0.00851    0.03869   -0.02033 
AFIX 137 
H11A  2    0.512210    0.598222    0.958834    11.00000   -1.50000 
H11B  2    0.441087    0.541050    0.959424    11.00000   -1.50000 
H11C  2    0.426579    0.616519    0.921935    11.00000   -1.50000 
AFIX   0 
C12   1    0.592255    0.853844    0.857325    11.00000    0.03427    0.01875 = 
         0.02034    0.00014    0.00750    0.00115 
C13   1    0.645341    0.832256    0.910342    11.00000    0.02713    0.02380 = 
         0.02323   -0.00659    0.00261   -0.00882 
AFIX  13 
H13A  2    0.695082    0.859490    0.926429    11.00000   -1.20000 
AFIX   0 
C14   1    0.608787    0.779320    0.944124    11.00000    0.02668    0.02425 = 
         0.01745   -0.00332    0.00181   -0.00401 
C15   1    0.533039    0.767217    0.910368    11.00000    0.02787    0.02022 = 
         0.02117   -0.00345    0.00632   -0.00190 
AFIX  13 
H15A  2    0.490257    0.737879    0.924421    11.00000   -1.20000 
AFIX   0 
C16   1    0.522861    0.811053    0.859237    11.00000    0.02619    0.02070 = 
         0.01951   -0.00575    0.00043    0.00500 
AFIX  13 
H16A  2    0.471357    0.818517    0.831966    11.00000   -1.20000 
AFIX   0 
C17   1    0.514865    0.961255    0.758416    11.00000    0.07789    0.03123 = 
         0.03439    0.00133   -0.00348    0.00123 
AFIX 137 
H17A  2    0.516543    0.925533    0.726030    11.00000   -1.50000 
H17B  2    0.518074    1.011801    0.743022    11.00000   -1.50000 
H17C  2    0.465333    0.955312    0.773939    11.00000   -1.50000 
AFIX   0 
C18   1    0.597052    1.018543    0.878078    11.00000    0.04618    0.02196 = 
         0.03448   -0.00398    0.01138   -0.00342 
AFIX 137 
H18A  2    0.643290    1.013813    0.909673    11.00000   -1.50000 
H18B  2    0.548895    1.012975    0.895492    11.00000   -1.50000 
H18C  2    0.597335    1.067503    0.859265    11.00000   -1.50000 
AFIX   0 
C19   1    0.694643    0.956821    0.792013    11.00000    0.07908    0.02484 = 
         0.05044   -0.00340    0.03813   -0.00808 
AFIX 137 
H19A  2    0.738774    0.950692    0.825161    11.00000   -1.50000 
H19B  2    0.696420    1.006688    0.775010    11.00000   -1.50000 
H19C  2    0.698663    0.919714    0.761037    11.00000   -1.50000 
AFIX   0 
C20   1    0.592218    0.688030    1.057270    11.00000    0.05001    0.05042 = 
         0.02975    0.00951    0.00058   -0.01191 
AFIX 137 
H20A  2    0.534841    0.692820    1.046099    11.00000   -1.50000 
H20B  2    0.606622    0.688255    1.100999    11.00000   -1.50000 
H20C  2    0.609414    0.641309    1.041420    11.00000   -1.50000 
AFIX   0 
C21   1    0.613377    0.854305    1.063086    11.00000    0.04461    0.04741 = 
         0.02614   -0.00799    0.00429   -0.01096 
AFIX 137 
H21A  2    0.556365    0.862460    1.052546    11.00000   -1.50000 
H21B  2    0.641544    0.896695    1.049612    11.00000   -1.50000 
H21C  2    0.627796    0.849088    1.106609    11.00000   -1.50000 
AFIX   0 
C22   1    0.750437    0.760845    1.047158    11.00000    0.03403    0.05269 = 
         0.02971    0.00252   -0.01053   -0.00695 
AFIX 137 
H22A  2    0.769505    0.716386    1.029143    11.00000   -1.50000 
H22B  2    0.764384    0.757850    1.090848    11.00000   -1.50000 
H22C  2    0.774898    0.804989    1.032830    11.00000   -1.50000 
AFIX   0 
C23   1    0.782580    0.714761    0.790933    11.00000    0.01731    0.02923 = 
         0.02992   -0.00666    0.00559   -0.00319 
C24   1    0.777793    0.644397    0.818912    11.00000    0.01973    0.02244 = 
         0.03993   -0.00555    0.00330    0.00263 
AFIX  13 
H24A  2    0.779812    0.595988    0.797625    11.00000   -1.20000 
AFIX   0 
C25   1    0.786454    0.650914    0.882767    11.00000    0.02540    0.02825 = 
         0.03332    0.00031   -0.00018   -0.00006 
C26   1    0.796176    0.729134    0.893730    11.00000    0.02039    0.02997 = 
         0.02892   -0.00102   -0.00404   -0.00183 
AFIX  13 
H26A  2    0.812938    0.751961    0.934097    11.00000   -1.20000 
AFIX   0 
C27   1    0.793055    0.766799    0.839188    11.00000    0.01655    0.02521 = 
         0.03026   -0.00330    0.00198   -0.00332 
AFIX  13 
H27A  2    0.805913    0.820525    0.835306    11.00000   -1.20000 
AFIX   0 
C28   1    0.914202    0.703841    0.718338    11.00000    0.02984    0.07544 = 
         0.04965   -0.02634    0.01372   -0.00487 
AFIX 137 
H28A  2    0.922967    0.654487    0.736419    11.00000   -1.50000 
H28B  2    0.948543    0.739927    0.742407    11.00000   -1.50000 
H28C  2    0.926373    0.702757    0.677605    11.00000   -1.50000 
AFIX   0 
C29   1    0.799470    0.831693    0.694626    11.00000    0.05457    0.04219 = 
         0.04256   -0.00793    0.02725   -0.01540 
AFIX 137 
H29A  2    0.743638    0.845846    0.686713    11.00000   -1.50000 
H29B  2    0.822839    0.840039    0.658590    11.00000   -1.50000 
H29C  2    0.827309    0.861809    0.727565    11.00000   -1.50000 
AFIX   0 
C30   1    0.750534    0.674340    0.654758    11.00000    0.03676    0.03553 = 
         0.02615   -0.00295    0.01274   -0.00302 
AFIX 137 
H30A  2    0.755529    0.621703    0.665643    11.00000   -1.50000 
H30B  2    0.770891    0.682481    0.617378    11.00000   -1.50000 
H30C  2    0.694852    0.688901    0.649287    11.00000   -1.50000 
AFIX   0 
C31   1    0.740478    0.555034    0.989955    11.00000    0.07034    0.04997 = 
         0.06440    0.02032    0.01127    0.00402 
AFIX 137 
H31A  2    0.686043    0.557140    0.968511    11.00000   -1.50000 
H31B  2    0.748019    0.592805    1.021530    11.00000   -1.50000 
H31C  2    0.750881    0.505778    1.007904    11.00000   -1.50000 
AFIX   0 
C32   1    0.814506    0.486883    0.892447    11.00000    0.10518    0.02879 = 
         0.10584    0.01614    0.04045    0.01396 
AFIX 137 
H32A  2    0.761988    0.475788    0.869940    11.00000   -1.50000 
H32B  2    0.832159    0.445645    0.919623    11.00000   -1.50000 
H32C  2    0.851715    0.493658    0.864507    11.00000   -1.50000 
AFIX   0 
PART   1 
C33   1    0.903896    0.602451    0.994310    10.50000    0.04136    0.09275 = 
         0.03826    0.02431   -0.01958   -0.02681 
AFIX  33 
H33A  2    0.946019    0.565933    0.993735    10.50000   -1.50000 
H33B  2    0.890236    0.604728    1.034568    10.50000   -1.50000 
H33C  2    0.922019    0.651353    0.983384    10.50000   -1.50000 
AFIX   0 
PART   2 
C33A  1    0.912283    0.583649    0.971148    10.50000    0.07861    0.03944 = 
         0.08896    0.03605   -0.05299   -0.01021 
AFIX  33 
H33D  2    0.943554    0.542866    0.958625    10.50000   -1.50000 
H33E  2    0.916128    0.582828    1.014796    10.50000   -1.50000 
H33F  2    0.932479    0.631058    0.958829    10.50000   -1.50000 
AFIX   0 
PART   0 
K1    5    0.198941    0.864232    0.911121    11.00000    0.02010    0.02646 = 
         0.02684    0.00180    0.00386    0.00052 
O1    3    0.101023    0.748138    0.937863    11.00000    0.03559    0.04319 = 
         0.04138    0.00884    0.00623   -0.00921 
O2    3    0.034594    0.875326    0.873221    11.00000    0.02342    0.04377 = 
         0.03315    0.00089   -0.00133   -0.00431 
O3    3    0.138407    0.971907    0.827302    11.00000    0.02388    0.03114 = 
         0.02984    0.00636    0.00050    0.00597 
O4    3    0.298310    0.974595    0.881818    11.00000    0.02420    0.02878 = 
         0.02543    0.00283    0.00614    0.00164 
O5    3    0.359141    0.848373    0.950063    11.00000    0.02421    0.03299 = 
         0.02276   -0.00040    0.00000   -0.00076 
O6    3    0.254580    0.758196    0.999961    11.00000    0.03775    0.02806 = 
         0.03164    0.00339    0.00519    0.00123 
O7    3    0.169679    0.961537    0.992922    11.00000    0.13013    0.05268 = 
         0.09786   -0.03841    0.08658   -0.04462 
O8    3    0.238518    0.799360    0.813022    11.00000    0.09481    0.06805 = 
         0.04053   -0.01314   -0.01042    0.03374 
C34   1    0.018620    0.763246    0.925113    11.00000    0.03469    0.05694 = 
         0.06430    0.00973    0.00710   -0.01816 
AFIX  23 
H34A  2    0.003094    0.794008    0.957436    11.00000   -1.20000 
H34B  2   -0.011435    0.716168    0.922922    11.00000   -1.20000 
AFIX   0 
C35   1    0.000195    0.803374    0.866875    11.00000    0.02780    0.05705 = 
         0.05419    0.00035   -0.00053   -0.01405 
AFIX  23 
H35A  2    0.021470    0.775402    0.835499    11.00000   -1.20000 
H35B  2   -0.057692    0.807617    0.854652    11.00000   -1.20000 
AFIX   0 
C36   1    0.011115    0.920249    0.821123    11.00000    0.02423    0.05118 = 
         0.03386    0.00212   -0.00336    0.00804 
AFIX  23 
H36A  2   -0.045959    0.931520    0.816494    11.00000   -1.20000 
H36B  2    0.020794    0.893246    0.784990    11.00000   -1.20000 
AFIX   0 
C37   1    0.057591    0.990621    0.827846    11.00000    0.02802    0.04325 = 
         0.03587    0.00031    0.00003    0.01604 
AFIX  23 
H37A  2    0.038092    1.024899    0.794479    11.00000   -1.20000 
H37B  2    0.052285    1.015341    0.865998    11.00000   -1.20000 
AFIX   0 
C38   1    0.187180    1.035593    0.827015    11.00000    0.04281    0.02810 = 
         0.03068    0.00616   -0.00133    0.00022 
AFIX  23 
H38A  2    0.185575    1.065972    0.863207    11.00000   -1.20000 
H38B  2    0.168344    1.066404    0.791289    11.00000   -1.20000 
AFIX   0 
C39   1    0.269290    1.009647    0.826010    11.00000    0.03365    0.03414 = 
         0.03004    0.00509    0.00630   -0.00466 
AFIX  23 
H39A  2    0.269691    0.974084    0.792748    11.00000   -1.20000 
H39B  2    0.303320    1.052314    0.819829    11.00000   -1.20000 
AFIX   0 
C40   1    0.376113    0.947403    0.884307    11.00000    0.02039    0.03592 = 
         0.03455   -0.00437    0.00958    0.00055 
AFIX  23 
H40A  2    0.411631    0.988548    0.877283    11.00000   -1.20000 
H40B  2    0.377023    0.909664    0.852666    11.00000   -1.20000 
AFIX   0 
C41   1    0.404065    0.913665    0.944363    11.00000    0.02039    0.03268 = 
         0.03494   -0.00832    0.00044    0.00062 
AFIX  23 
H41A  2    0.460763    0.900988    0.948485    11.00000   -1.20000 
H41B  2    0.397383    0.949480    0.976277    11.00000   -1.20000 
AFIX   0 
C42   1    0.381459    0.813977    1.007015    11.00000    0.03038    0.04259 = 
         0.02552   -0.00090   -0.00399    0.00956 
AFIX  23 
H42A  2    0.369116    0.847214    1.038999    11.00000   -1.20000 
H42B  2    0.438929    0.804085    1.014436    11.00000   -1.20000 
AFIX   0 
C43   1    0.336799    0.742508    1.007465    11.00000    0.04244    0.03688 = 
         0.03035    0.00426    0.00349    0.01288 
AFIX  23 
H43A  2    0.347854    0.710009    0.974617    11.00000   -1.20000 
H43B  2    0.353752    0.716316    1.045887    11.00000   -1.20000 
AFIX   0 
C44   1    0.208999    0.692737    1.001517    11.00000    0.05326    0.03198 = 
         0.04709    0.01295    0.00510   -0.00833 
AFIX  23 
H44A  2    0.225466    0.666413    1.039941    11.00000   -1.20000 
H44B  2    0.217044    0.659099    0.968513    11.00000   -1.20000 
AFIX   0 
C45   1    0.123793    0.714356    0.994958    11.00000    0.04959    0.04611 = 
         0.04466    0.01146    0.01131   -0.01531 
AFIX  23 
H45A  2    0.090970    0.669892    0.998303    11.00000   -1.20000 
H45B  2    0.116126    0.749603    1.027015    11.00000   -1.20000 
AFIX   0 
C46   1    0.190601    1.032943    1.006478    11.00000    0.06504    0.04674 = 
         0.06021   -0.01345    0.02122   -0.01901 
AFIX  23 
H46A  2    0.189014    1.062099    0.969253    11.00000   -1.20000 
H46B  2    0.244993    1.034829    1.029284    11.00000   -1.20000 
AFIX   0 
C47   1    0.134726    1.064451    1.042715    11.00000    0.06209    0.03839 = 
         0.06376   -0.00700    0.01561   -0.00945 
AFIX  23 
H47A  2    0.093166    1.093843    1.017501    11.00000   -1.20000 
H47B  2    0.162437    1.096540    1.075033    11.00000   -1.20000 
AFIX   0 
C48   1    0.099929    0.996779    1.068339    11.00000    0.07017    0.05236 = 
         0.04495   -0.00711    0.02773   -0.01072 
AFIX  23 
H48A  2    0.125656    0.987696    1.110178    11.00000   -1.20000 
H48B  2    0.042464    1.002843    1.067270    11.00000   -1.20000 
AFIX   0 
C49   1    0.116531    0.934640    1.028123    11.00000    0.05997    0.03717 = 
         0.05022   -0.00264    0.02344   -0.01286 
AFIX  23 
H49A  2    0.139604    0.891762    1.052253    11.00000   -1.20000 
H49B  2    0.067123    0.918341    1.002445    11.00000   -1.20000 
AFIX   0 
C50   1    0.196858    0.801613    0.754082    11.00000    0.07368 
AFIX  23 
H50A  2    0.229252    0.825218    0.727056    11.00000   -1.20000 
H50B  2    0.147375    0.830259    0.752349    11.00000   -1.20000 
AFIX   0 
C51   1    0.179608    0.724884    0.736611    11.00000    0.10991 
AFIX  23 
PART   1 
H51A  2    0.174621    0.718113    0.692769    10.50000   -1.20000 
H51B  2    0.130992    0.707008    0.750054    10.50000   -1.20000 
AFIX  23 
PART   2 
H51C  2    0.211610    0.709389    0.706261    10.50000   -1.20000 
H51D  2    0.123108    0.719373    0.719195    10.50000   -1.20000 
AFIX   0 
PART   1 
C52   1    0.251722    0.687178    0.769587    10.50000    0.07404 
AFIX  23 
H52A  2    0.239874    0.635199    0.779144    10.50000   -1.20000 
H52B  2    0.294675    0.687311    0.745431    10.50000   -1.20000 
AFIX   0 
PART   2 
C52A  1    0.200974    0.674108    0.796301    10.50000    0.08687 
AFIX  23 
H52C  2    0.218807    0.623457    0.788119    10.50000   -1.20000 
H52D  2    0.158204    0.672185    0.820590    10.50000   -1.20000 
AFIX   0 
PART   0 
C53   1    0.273805    0.730274    0.823948    11.00000    0.06622 
AFIX  23 
PART   1 
H53A  2    0.254936    0.705722    0.858007    10.50000   -1.20000 
H53B  2    0.331888    0.735460    0.833633    10.50000   -1.20000 
AFIX  23 
PART   2 
H53C  2    0.291195    0.721778    0.867331    10.50000   -1.20000 
H53D  2    0.319477    0.724536    0.802892    10.50000   -1.20000 
PART   0 
  
AFIX   0 
HKLF 4 
  
REM  rrl20 in P2(1)/n 
REM R1 =  0.0384 for   11825 Fo > 4sig(Fo)  and  0.0511 for all   14108 data 
REM    632 parameters refined using      0 restraints 
  
END 
  
WGHT      0.0400     21.6917 
  
REM Highest difference peak  2.171,  deepest hole -0.878,  1-sigma level  0.114 
Q1    1   0.6394  0.7594  0.8387  11.00000  0.05    2.17 
Q2    1   0.8598  0.5810  0.9256  11.00000  0.05    1.86 
Q3    1   0.6343  0.6580  0.8381  11.00000  0.05    1.65 
Q4    1   0.1803  0.5768  0.8558  11.00000  0.05    1.38 
Q5    1   0.6488  0.7169  1.0231  11.00000  0.05    1.36 
Q6    1   0.1099  0.5987  0.8399  11.00000  0.05    1.34 
Q7    1   0.6875  0.7109  0.8331  11.00000  0.05    1.28 
Q8    1   0.5846  0.7071  0.8401  11.00000  0.05    1.23 
Q9    1   0.8873  0.5247  1.1232  11.00000  0.05    1.21 
Q10   1   0.1746  0.4909  0.8511  11.00000  0.05    1.19 
;
_shelx_res_checksum              34222
_database_code_depnum_ccdc_archive 'CCDC 1018012'
#######################################################################
#
#                 Cambridge Crystallographic Data Centre
#                                CCDC 
# 
#######################################################################
# 
#  This CIF contains data from an original supplementary publication
#  deposited with the CCDC, and may include chemical, crystal,
#  experimental, refinement, atomic coordinates,
#  anisotropic displacement parameters and molecular geometry data,
#  as required by the journal to which it was submitted.
#
#  This CIF is provided on the understanding that it is used for bona
#  fide research purposes only. It may contain copyright material
#  of the CCDC or of third parties, and may not be copied or further
#  disseminated in any form, whether machine-readable or not,
#  except for the purpose of generating routine backup copies
#  on your local computer system.
# 
#  For further information on the CCDC, data deposition and
#  data retrieval see:
#                         www.ccdc.cam.ac.uk
#
#  Bona fide researchers may freely download Mercury and enCIFer
#  from this site to visualise CIF-encoded structures and 
#  to carry out CIF format checking respectively.
#
data_rrl24

_audit_creation_method           SHELXL-2014
_chemical_name_systematic        
; 
 ? 
;
_chemical_name_common            ?
_chemical_melting_point          ?
_chemical_formula_moiety         ?
_chemical_formula_sum            'C33 H63 Si6 Th'
_chemical_formula_weight         860.41

loop_
_atom_type_symbol
_atom_type_description
_atom_type_scat_dispersion_real
_atom_type_scat_dispersion_imag
_atom_type_scat_source
C C 0.0033 0.0016 'International Tables Vol C Tables 4.2.6.8 and 6.1.1.4'
H H 0.0000 0.0000 'International Tables Vol C Tables 4.2.6.8 and 6.1.1.4'
Si Si 0.0817 0.0704 'International Tables Vol C Tables 4.2.6.8 and 6.1.1.4'
Th Th -7.2400 8.8979 'International Tables Vol C Tables 4.2.6.8 and 6.1.1.4'

_space_group_crystal_system      monoclinic
_space_group_IT_number           14
_space_group_name_H-M_alt        'P 21/c'
_space_group_name_Hall           '-P 2ybc'

_shelx_space_group_comment       
; 
The symmetry employed for this shelxl refinement is uniquely defined 
by the following loop, which should always be used as a source of 
symmetry information in preference to the above space-group names. 
They are only intended as comments. 
;

loop_
_space_group_symop_operation_xyz
'x, y, z'
'-x, y+1/2, -z+1/2'
'-x, -y, -z'
'x, -y-1/2, z-1/2'

_cell_length_a                   17.5470(10)
_cell_length_b                   13.6955(8)
_cell_length_c                   19.1293(11)
_cell_angle_alpha                90
_cell_angle_beta                 112.5954(7)
_cell_angle_gamma                90
_cell_volume                     4244.2(4)
_cell_formula_units_Z            4
_cell_measurement_temperature    133(2)
_cell_measurement_reflns_used    9961
_cell_measurement_theta_min      2.50
_cell_measurement_theta_max      28.40

_exptl_crystal_description       irregular
_exptl_crystal_colour            purple
_exptl_crystal_density_meas      not_measured
_exptl_crystal_density_method    not_measured
_exptl_crystal_density_diffrn    1.347
_exptl_crystal_F_000             1740
_exptl_transmission_factor_min   ?
_exptl_transmission_factor_max   ?
_exptl_crystal_size_max          0.344
_exptl_crystal_size_mid          0.219
_exptl_crystal_size_min          0.136
_exptl_absorpt_coefficient_mu    3.702
_shelx_estimated_absorpt_T_min   0.362
_shelx_estimated_absorpt_T_max   0.633
_exptl_absorpt_correction_type   numerical
_exptl_absorpt_correction_T_min  0.4749
_exptl_absorpt_correction_T_max  0.7193
_exptl_absorpt_process_details   'Bruker SADABS 2012/1'

_exptl_special_details           
; 
 ? 
;

_diffrn_ambient_temperature      133(2)
_diffrn_radiation_wavelength     0.71073
_diffrn_radiation_type           MoK\a
_diffrn_source                   'fine-focus sealed tube'
_diffrn_measurement_device_type  'Bruker SMART APEX II CCD'
_diffrn_measurement_method       '\f and \w scans'
_diffrn_detector_area_resol_mean ?
_diffrn_reflns_number            47736
_diffrn_reflns_av_unetI/netI     0.0249
_diffrn_reflns_av_R_equivalents  0.0328
_diffrn_reflns_limit_h_min       -22
_diffrn_reflns_limit_h_max       22
_diffrn_reflns_limit_k_min       -17
_diffrn_reflns_limit_k_max       17
_diffrn_reflns_limit_l_min       -24
_diffrn_reflns_limit_l_max       24
_diffrn_reflns_theta_min         1.257
_diffrn_reflns_theta_max         27.103
_diffrn_reflns_theta_full        25.242
_diffrn_measured_fraction_theta_max 0.999
_diffrn_measured_fraction_theta_full 1.000
_diffrn_reflns_Laue_measured_fraction_max 0.999
_diffrn_reflns_Laue_measured_fraction_full 1.000
_diffrn_reflns_point_group_measured_fraction_max 0.999
_diffrn_reflns_point_group_measured_fraction_full 1.000
_reflns_number_total             9378
_reflns_number_gt                8179
_reflns_threshold_expression     'I > 2\s(I)'
_reflns_Friedel_coverage         0.000
_reflns_Friedel_fraction_max     .
_reflns_Friedel_fraction_full    .

_reflns_special_details          
; 
 Reflections were merged by SHELXL according to the crystal 
 class for the calculation of statistics and refinement. 
  
 _reflns_Friedel_fraction is defined as the number of unique 
 Friedel pairs measured divided by the number that would be 
 possible theoretically, ignoring centric projections and 
 systematic absences. 
;

_computing_data_collection       'Bruker APEX2 2014.1-1, 2014'
_computing_cell_refinement       'Bruker SAINT 8.34a, 2013'
_computing_data_reduction        'Bruker SAINT 8.34a, 2013'
_computing_structure_solution    'Bruker SHELXTL 2013/1'
_computing_structure_refinement  'SHELXL-2014 (Sheldrick, 2014)'
_computing_molecular_graphics    'Bruker SHELXTL'
_computing_publication_material  'Bruker SHELXTL'

_refine_special_details          
; 
 ? 
;
_refine_ls_structure_factor_coef Fsqd
_refine_ls_matrix_type           full
_refine_ls_weighting_scheme      calc
_refine_ls_weighting_details     
'w=1/[\s^2^(Fo^2^)+(0.0235P)^2^+1.6894P] where P=(Fo^2^+2Fc^2^)/3'
_atom_sites_solution_primary     direct
_atom_sites_solution_secondary   difmap
_atom_sites_solution_hydrogens   geom
_refine_ls_hydrogen_treatment    constr
_refine_ls_extinction_method     none
_refine_ls_extinction_coef       ?
_refine_ls_number_reflns         9378
_refine_ls_number_parameters     379
_refine_ls_number_restraints     0
_refine_ls_R_factor_all          0.0275
_refine_ls_R_factor_gt           0.0208
_refine_ls_wR_factor_ref         0.0478
_refine_ls_wR_factor_gt          0.0455
_refine_ls_goodness_of_fit_ref   1.038
_refine_ls_restrained_S_all      1.038
_refine_ls_shift/su_max          0.005
_refine_ls_shift/su_mean         0.000

loop_
_atom_site_label
_atom_site_type_symbol
_atom_site_fract_x
_atom_site_fract_y
_atom_site_fract_z
_atom_site_U_iso_or_equiv
_atom_site_adp_type
_atom_site_occupancy
_atom_site_site_symmetry_order
_atom_site_calc_flag
_atom_site_refinement_flags_posn
_atom_site_refinement_flags_adp
_atom_site_refinement_flags_occupancy
_atom_site_disorder_assembly
_atom_site_disorder_group
Th1 Th 0.75119(2) 0.08458(2) 0.80000(2) 0.01369(3) Uani 1 1 d . . . . .
Si1 Si 0.98789(5) 0.06235(5) 0.77549(4) 0.02499(16) Uani 1 1 d . . . . .
Si2 Si 0.84174(6) 0.37139(6) 0.87746(5) 0.0349(2) Uani 1 1 d . . . . .
Si3 Si 0.52574(4) 0.24895(5) 0.70126(4) 0.02286(15) Uani 1 1 d . . . . .
Si4 Si 0.66827(5) -0.05925(5) 0.58641(4) 0.02079(15) Uani 1 1 d . . . . .
Si5 Si 0.68468(5) 0.09753(5) 0.99523(4) 0.02270(15) Uani 1 1 d . . . . .
Si6 Si 0.81356(4) -0.21120(5) 0.87068(4) 0.02019(15) Uani 1 1 d . . . . .
C1 C 0.91699(15) 0.11131(18) 0.81891(14) 0.0204(5) Uani 1 1 d . . . . .
C2 C 0.87973(15) 0.20471(18) 0.80163(14) 0.0210(5) Uani 1 1 d . . . . .
H2A H 0.8781 0.2451 0.7575 0.025 Uiso 1 1 calc R U . . .
C3 C 0.85807(15) 0.24065(18) 0.86151(14) 0.0218(5) Uani 1 1 d . . . . .
C4 C 0.88400(15) 0.16584(19) 0.91798(14) 0.0228(6) Uani 1 1 d . . . . .
H4A H 0.8873 0.1735 0.9711 0.027 Uiso 1 1 calc R U . . .
C5 C 0.91901(15) 0.08887(18) 0.89265(14) 0.0209(5) Uani 1 1 d . . . . .
H5A H 0.9503 0.0333 0.9249 0.025 Uiso 1 1 calc R U . . .
C6 C 0.95773(19) 0.1131(2) 0.67805(16) 0.0330(7) Uani 1 1 d . . . . .
H6A H 0.9560 0.1845 0.6801 0.049 Uiso 1 1 calc R U . . .
H6B H 0.9031 0.0883 0.6458 0.049 Uiso 1 1 calc R U . . .
H6C H 0.9983 0.0932 0.6571 0.049 Uiso 1 1 calc R U . . .
C7 C 0.99393(18) -0.0737(2) 0.77448(18) 0.0342(7) Uani 1 1 d . . . . .
H7A H 0.9388 -0.1006 0.7464 0.051 Uiso 1 1 calc R U . . .
H7B H 1.0149 -0.0983 0.8266 0.051 Uiso 1 1 calc R U . . .
H7C H 1.0313 -0.0935 0.7499 0.051 Uiso 1 1 calc R U . . .
C8 C 1.09286(17) 0.1090(2) 0.83681(18) 0.0359(7) Uani 1 1 d . . . . .
H8A H 1.1063 0.0882 0.8892 0.054 Uiso 1 1 calc R U . . .
H8B H 1.0932 0.1805 0.8345 0.054 Uiso 1 1 calc R U . . .
H8C H 1.1340 0.0827 0.8187 0.054 Uiso 1 1 calc R U . . .
C9 C 0.7854(2) 0.4376(2) 0.78730(18) 0.0404(8) Uani 1 1 d . . . . .
H9A H 0.7886 0.5081 0.7970 0.061 Uiso 1 1 calc R U . . .
H9B H 0.7275 0.4171 0.7666 0.061 Uiso 1 1 calc R U . . .
H9C H 0.8106 0.4226 0.7508 0.061 Uiso 1 1 calc R U . . .
C10 C 0.9474(3) 0.4248(2) 0.9200(2) 0.0651(12) Uani 1 1 d . . . . .
H10A H 0.9434 0.4949 0.9281 0.098 Uiso 1 1 calc R U . . .
H10B H 0.9762 0.4145 0.8857 0.098 Uiso 1 1 calc R U . . .
H10C H 0.9782 0.3930 0.9686 0.098 Uiso 1 1 calc R U . . .
C11 C 0.7892(3) 0.3860(2) 0.9448(2) 0.0587(11) Uani 1 1 d . . . . .
H11A H 0.7746 0.4547 0.9466 0.088 Uiso 1 1 calc R U . . .
H11B H 0.8264 0.3649 0.9954 0.088 Uiso 1 1 calc R U . . .
H11C H 0.7391 0.3460 0.9279 0.088 Uiso 1 1 calc R U . . .
C12 C 0.61160(15) 0.17570(18) 0.69351(13) 0.0199(5) Uani 1 1 d . . . . .
C13 C 0.60525(15) 0.07568(17) 0.67163(13) 0.0178(5) Uani 1 1 d . . . . .
H13A H 0.5574 0.0329 0.6671 0.021 Uiso 1 1 calc R U . . .
C14 C 0.66747(15) 0.04958(18) 0.64454(13) 0.0178(5) Uani 1 1 d . . . . .
C15 C 0.71382(15) 0.13772(17) 0.64939(13) 0.0193(5) Uani 1 1 d . . . . .
H15A H 0.7554 0.1474 0.6260 0.023 Uiso 1 1 calc R U . . .
C16 C 0.68022(15) 0.21258(18) 0.67871(13) 0.0202(5) Uani 1 1 d . . . . .
H16A H 0.6947 0.2833 0.6793 0.024 Uiso 1 1 calc R U . . .
C17 C 0.56315(18) 0.3576(2) 0.76445(16) 0.0337(7) Uani 1 1 d . . . . .
H17A H 0.6071 0.3375 0.8121 0.051 Uiso 1 1 calc R U . . .
H17B H 0.5173 0.3857 0.7750 0.051 Uiso 1 1 calc R U . . .
H17C H 0.5846 0.4065 0.7394 0.051 Uiso 1 1 calc R U . . .
C18 C 0.46008(18) 0.1710(2) 0.73573(16) 0.0325(7) Uani 1 1 d . . . . .
H18A H 0.4465 0.1102 0.7066 0.049 Uiso 1 1 calc R U . . .
H18B H 0.4091 0.2060 0.7293 0.049 Uiso 1 1 calc R U . . .
H18C H 0.4902 0.1559 0.7894 0.049 Uiso 1 1 calc R U . . .
C19 C 0.46397(17) 0.2914(2) 0.60286(15) 0.0303(6) Uani 1 1 d . . . . .
H19A H 0.4493 0.2352 0.5685 0.045 Uiso 1 1 calc R U . . .
H19B H 0.4967 0.3378 0.5869 0.045 Uiso 1 1 calc R U . . .
H19C H 0.4135 0.3234 0.6016 0.045 Uiso 1 1 calc R U . . .
C20 C 0.77670(17) -0.0945(2) 0.60395(15) 0.0303(6) Uani 1 1 d . . . . .
H20A H 0.7776 -0.1607 0.5848 0.046 Uiso 1 1 calc R U . . .
H20B H 0.8099 -0.0927 0.6585 0.046 Uiso 1 1 calc R U . . .
H20C H 0.7997 -0.0487 0.5778 0.046 Uiso 1 1 calc R U . . .
C21 C 0.61040(18) -0.1620(2) 0.60700(15) 0.0310(6) Uani 1 1 d . . . . .
H21A H 0.6083 -0.2172 0.5737 0.047 Uiso 1 1 calc R U . . .
H21B H 0.5541 -0.1407 0.5982 0.047 Uiso 1 1 calc R U . . .
H21C H 0.6384 -0.1821 0.6599 0.047 Uiso 1 1 calc R U . . .
C22 C 0.61454(18) -0.0226(2) 0.48476(14) 0.0311(6) Uani 1 1 d . . . . .
H22A H 0.6246 -0.0719 0.4522 0.047 Uiso 1 1 calc R U . . .
H22B H 0.6358 0.0407 0.4765 0.047 Uiso 1 1 calc R U . . .
H22C H 0.5551 -0.0174 0.4725 0.047 Uiso 1 1 calc R U . . .
C23 C 0.69974(15) 0.02893(17) 0.91699(13) 0.0189(5) Uani 1 1 d . . . . .
C24 C 0.76969(15) -0.03043(17) 0.92648(13) 0.0181(5) Uani 1 1 d . . . . .
H24A H 0.8209 -0.0320 0.9737 0.022 Uiso 1 1 calc R U . . .
C25 C 0.75227(15) -0.09845(17) 0.86568(14) 0.0177(5) Uani 1 1 d . . . . .
C26 C 0.66830(15) -0.07991(17) 0.81772(13) 0.0177(5) Uani 1 1 d . . . . .
H26A H 0.6340 -0.1234 0.7753 0.021 Uiso 1 1 calc R U . . .
C27 C 0.63669(15) -0.00414(17) 0.84790(13) 0.0185(5) Uani 1 1 d . . . . .
H27A H 0.5770 0.0140 0.8301 0.022 Uiso 1 1 calc R U . . .
C28 C 0.78561(17) 0.1458(2) 1.06304(14) 0.0287(6) Uani 1 1 d . . . . .
H28A H 0.8281 0.0952 1.0732 0.043 Uiso 1 1 calc R U . . .
H28B H 0.7804 0.1642 1.1105 0.043 Uiso 1 1 calc R U . . .
H28C H 0.8013 0.2032 1.0410 0.043 Uiso 1 1 calc R U . . .
C29 C 0.60724(19) 0.1977(2) 0.95946(17) 0.0389(8) Uani 1 1 d . . . . .
H29A H 0.6241 0.2422 0.9280 0.058 Uiso 1 1 calc R U . . .
H29B H 0.6038 0.2337 1.0024 0.058 Uiso 1 1 calc R U . . .
H29C H 0.5531 0.1697 0.9292 0.058 Uiso 1 1 calc R U . . .
C30 C 0.6461(2) 0.0085(2) 1.04770(17) 0.0393(7) Uani 1 1 d . . . . .
H30A H 0.6863 -0.0444 1.0673 0.059 Uiso 1 1 calc R U . . .
H30B H 0.5933 -0.0186 1.0134 0.059 Uiso 1 1 calc R U . . .
H30C H 0.6385 0.0417 1.0899 0.059 Uiso 1 1 calc R U . . .
C31 C 0.92482(18) -0.1894(2) 0.92814(19) 0.0388(7) Uani 1 1 d . . . . .
H31A H 0.9316 -0.1683 0.9791 0.058 Uiso 1 1 calc R U . . .
H31B H 0.9457 -0.1385 0.9041 0.058 Uiso 1 1 calc R U . . .
H31C H 0.9559 -0.2499 0.9314 0.058 Uiso 1 1 calc R U . . .
C32 C 0.7997(2) -0.2607(2) 0.77611(16) 0.0360(7) Uani 1 1 d . . . . .
H32A H 0.8360 -0.3173 0.7824 0.054 Uiso 1 1 calc R U . . .
H32B H 0.8137 -0.2103 0.7467 0.054 Uiso 1 1 calc R U . . .
H32C H 0.7421 -0.2808 0.7494 0.054 Uiso 1 1 calc R U . . .
C33 C 0.7764(2) -0.3049(2) 0.92101(18) 0.0405(8) Uani 1 1 d . . . . .
H33A H 0.8121 -0.3626 0.9312 0.061 Uiso 1 1 calc R U . . .
H33B H 0.7197 -0.3236 0.8893 0.061 Uiso 1 1 calc R U . . .
H33C H 0.7780 -0.2779 0.9690 0.061 Uiso 1 1 calc R U . . .

loop_
_atom_site_aniso_label
_atom_site_aniso_U_11
_atom_site_aniso_U_22
_atom_site_aniso_U_33
_atom_site_aniso_U_23
_atom_site_aniso_U_13
_atom_site_aniso_U_12
Th1 0.01667(5) 0.01220(5) 0.01265(5) -0.00059(3) 0.00614(3) -0.00051(3)
Si1 0.0228(4) 0.0266(4) 0.0291(4) 0.0034(3) 0.0138(3) 0.0008(3)
Si2 0.0657(6) 0.0162(4) 0.0274(4) -0.0063(3) 0.0229(4) -0.0100(4)
Si3 0.0245(4) 0.0243(4) 0.0185(3) -0.0003(3) 0.0069(3) 0.0080(3)
Si4 0.0271(4) 0.0202(4) 0.0144(3) -0.0032(3) 0.0073(3) 0.0006(3)
Si5 0.0282(4) 0.0252(4) 0.0174(3) -0.0018(3) 0.0118(3) 0.0034(3)
Si6 0.0265(4) 0.0142(3) 0.0206(4) 0.0013(3) 0.0098(3) 0.0016(3)
C1 0.0173(12) 0.0212(13) 0.0234(13) -0.0006(10) 0.0086(11) -0.0037(10)
C2 0.0224(13) 0.0180(12) 0.0232(13) 0.0006(10) 0.0093(11) -0.0080(10)
C3 0.0250(13) 0.0196(13) 0.0204(12) -0.0032(10) 0.0082(11) -0.0084(11)
C4 0.0235(13) 0.0259(14) 0.0162(12) -0.0059(10) 0.0045(11) -0.0093(11)
C5 0.0162(12) 0.0252(13) 0.0179(12) 0.0028(10) 0.0026(10) -0.0054(10)
C6 0.0403(17) 0.0337(16) 0.0327(16) 0.0049(13) 0.0225(14) 0.0064(13)
C7 0.0315(16) 0.0312(16) 0.0435(18) 0.0043(13) 0.0185(14) 0.0056(12)
C8 0.0258(15) 0.0425(18) 0.0429(18) 0.0023(14) 0.0171(14) -0.0046(13)
C9 0.067(2) 0.0167(14) 0.0409(18) -0.0020(12) 0.0246(17) -0.0009(14)
C10 0.097(3) 0.038(2) 0.043(2) -0.0069(16) 0.007(2) -0.039(2)
C11 0.121(4) 0.0237(16) 0.052(2) -0.0040(15) 0.057(2) 0.0043(19)
C12 0.0220(13) 0.0215(13) 0.0142(12) 0.0016(10) 0.0047(10) 0.0071(10)
C13 0.0179(12) 0.0209(13) 0.0110(11) 0.0013(9) 0.0015(9) 0.0018(10)
C14 0.0214(13) 0.0188(12) 0.0112(11) 0.0007(9) 0.0042(10) 0.0028(10)
C15 0.0254(13) 0.0211(13) 0.0112(11) 0.0029(9) 0.0067(10) 0.0018(10)
C16 0.0279(14) 0.0155(12) 0.0150(12) 0.0048(9) 0.0058(11) 0.0044(10)
C17 0.0313(16) 0.0342(17) 0.0304(16) -0.0086(13) 0.0062(13) 0.0090(13)
C18 0.0300(15) 0.0361(17) 0.0348(16) 0.0076(13) 0.0164(13) 0.0121(13)
C19 0.0332(16) 0.0304(15) 0.0248(14) 0.0017(12) 0.0084(12) 0.0136(12)
C20 0.0358(16) 0.0330(16) 0.0237(14) -0.0044(12) 0.0130(13) 0.0053(12)
C21 0.0419(17) 0.0259(15) 0.0250(14) -0.0048(12) 0.0126(13) -0.0050(13)
C22 0.0397(17) 0.0347(16) 0.0166(13) -0.0029(11) 0.0082(12) -0.0001(13)
C23 0.0261(13) 0.0173(12) 0.0170(12) 0.0007(9) 0.0124(11) -0.0016(10)
C24 0.0222(13) 0.0199(13) 0.0123(11) 0.0020(9) 0.0068(10) 0.0003(10)
C25 0.0220(12) 0.0152(12) 0.0175(12) 0.0014(9) 0.0094(10) -0.0013(9)
C26 0.0209(12) 0.0160(12) 0.0180(12) 0.0003(10) 0.0095(10) -0.0060(10)
C27 0.0183(12) 0.0197(12) 0.0201(12) 0.0020(10) 0.0103(10) -0.0019(10)
C28 0.0376(16) 0.0297(15) 0.0180(13) -0.0046(11) 0.0099(12) 0.0021(12)
C29 0.0439(18) 0.0465(19) 0.0277(16) -0.0038(14) 0.0154(14) 0.0178(15)
C30 0.055(2) 0.0444(19) 0.0295(16) -0.0043(14) 0.0280(15) -0.0097(15)
C31 0.0335(17) 0.0265(16) 0.050(2) -0.0003(14) 0.0087(15) 0.0066(13)
C32 0.0543(19) 0.0262(15) 0.0293(15) -0.0004(12) 0.0180(14) 0.0113(14)
C33 0.058(2) 0.0244(15) 0.048(2) 0.0150(14) 0.0306(17) 0.0065(14)

_geom_special_details            
; 
 All esds (except the esd in the dihedral angle between two l.s. planes) 
 are estimated using the full covariance matrix.  The cell esds are taken 
 into account individually in the estimation of esds in distances, angles 
 and torsion angles; correlations between esds in cell parameters are only 
 used when they are defined by crystal symmetry.  An approximate (isotropic) 
 treatment of cell esds is used for estimating esds involving l.s. planes. 
;

loop_
_geom_bond_atom_site_label_1
_geom_bond_atom_site_label_2
_geom_bond_distance
_geom_bond_site_symmetry_2
_geom_bond_publ_flag
Th1 Cnt1 2.517 . ?
Th1 Cnt2 2.521 . ?
Th1 Cnt3 2.521 . ?
Th1 C26 2.772(2) . ?
Th1 C4 2.779(2) . ?
Th1 C2 2.782(2) . ?
Th1 C27 2.787(2) . ?
Th1 C13 2.788(2) . ?
Th1 C3 2.788(2) . ?
Th1 C16 2.790(2) . ?
Th1 C5 2.794(2) . ?
Th1 C15 2.794(2) . ?
Th1 C24 2.799(2) . ?
Th1 C25 2.801(2) . ?
Th1 C12 2.806(2) . ?
Th1 C14 2.806(2) . ?
Th1 C1 2.814(2) . ?
Th1 C23 2.821(2) . ?
Si1 C6 1.865(3) . ?
Si1 C1 1.866(3) . ?
Si1 C7 1.866(3) . ?
Si1 C8 1.875(3) . ?
Si2 C3 1.857(3) . ?
Si2 C11 1.860(4) . ?
Si2 C9 1.861(3) . ?
Si2 C10 1.864(4) . ?
Si3 C12 1.863(2) . ?
Si3 C18 1.867(3) . ?
Si3 C19 1.868(3) . ?
Si3 C17 1.870(3) . ?
Si4 C14 1.863(2) . ?
Si4 C21 1.864(3) . ?
Si4 C20 1.864(3) . ?
Si4 C22 1.874(3) . ?
Si5 C30 1.864(3) . ?
Si5 C29 1.866(3) . ?
Si5 C28 1.868(3) . ?
Si5 C23 1.870(2) . ?
Si6 C32 1.858(3) . ?
Si6 C31 1.860(3) . ?
Si6 C25 1.863(2) . ?
Si6 C33 1.866(3) . ?
C1 C2 1.417(3) . ?
C1 C5 1.431(3) . ?
C2 C3 1.426(3) . ?
C3 C4 1.430(3) . ?
C4 C5 1.397(4) . ?
C12 C13 1.424(3) . ?
C12 C16 1.431(4) . ?
C13 C14 1.422(3) . ?
C14 C15 1.438(3) . ?
C15 C16 1.403(3) . ?
C23 C24 1.425(3) . ?
C23 C27 1.432(3) . ?
C24 C25 1.429(3) . ?
C25 C26 1.428(3) . ?
C26 C27 1.401(3) . ?

loop_
_geom_angle_atom_site_label_1
_geom_angle_atom_site_label_2
_geom_angle_atom_site_label_3
_geom_angle
_geom_angle_site_symmetry_1
_geom_angle_site_symmetry_3
_geom_angle_publ_flag
Cnt1 Th1 Cnt2 120.1 . . ?
Cnt1 Th1 Cnt3 119.8 . . ?
Cnt2 Th1 Cnt3 120.1 . . ?
C26 Th1 C4 122.81(7) . . ?
C26 Th1 C2 160.11(7) . . ?
C4 Th1 C2 47.99(7) . . ?
C26 Th1 C27 29.20(7) . . ?
C4 Th1 C27 113.15(7) . . ?
C2 Th1 C27 159.69(7) . . ?
C26 Th1 C13 74.02(7) . . ?
C4 Th1 C13 158.89(7) . . ?
C2 Th1 C13 120.14(7) . . ?
C27 Th1 C13 74.71(7) . . ?
C26 Th1 C3 150.55(7) . . ?
C4 Th1 C3 29.77(7) . . ?
C2 Th1 C3 29.66(7) . . ?
C27 Th1 C3 130.42(7) . . ?
C13 Th1 C3 130.28(7) . . ?
C26 Th1 C16 121.65(7) . . ?
C4 Th1 C16 113.00(7) . . ?
C2 Th1 C16 74.85(7) . . ?
C27 Th1 C16 113.55(7) . . ?
C13 Th1 C16 47.90(7) . . ?
C3 Th1 C16 83.24(7) . . ?
C26 Th1 C5 114.47(7) . . ?
C4 Th1 C5 29.04(7) . . ?
C2 Th1 C5 47.79(7) . . ?
C27 Th1 C5 121.19(7) . . ?
C13 Th1 C5 161.33(7) . . ?
C3 Th1 C5 48.86(7) . . ?
C16 Th1 C5 122.62(7) . . ?
C26 Th1 C15 114.30(7) . . ?
C4 Th1 C15 121.63(7) . . ?
C2 Th1 C15 74.07(7) . . ?
C27 Th1 C15 122.64(7) . . ?
C13 Th1 C15 48.00(7) . . ?
C3 Th1 C15 95.09(7) . . ?
C16 Th1 C15 29.09(7) . . ?
C5 Th1 C15 114.91(7) . . ?
C26 Th1 C24 47.86(7) . . ?
C4 Th1 C24 74.98(7) . . ?
C2 Th1 C24 119.92(7) . . ?
C27 Th1 C24 47.88(7) . . ?
C13 Th1 C24 119.93(7) . . ?
C3 Th1 C24 103.34(7) . . ?
C16 Th1 C24 159.82(7) . . ?
C5 Th1 C24 73.72(7) . . ?
C15 Th1 C24 160.22(7) . . ?
C26 Th1 C25 29.68(7) . . ?
C4 Th1 C25 97.76(7) . . ?
C2 Th1 C25 131.18(7) . . ?
C27 Th1 C25 48.99(7) . . ?
C13 Th1 C25 101.63(7) . . ?
C3 Th1 C25 127.53(7) . . ?
C16 Th1 C25 149.23(7) . . ?
C5 Th1 C25 84.86(7) . . ?
C15 Th1 C25 130.85(7) . . ?
C24 Th1 C25 29.56(7) . . ?
C26 Th1 C12 95.60(7) . . ?
C4 Th1 C12 129.59(8) . . ?
C2 Th1 C12 102.88(7) . . ?
C27 Th1 C12 83.92(7) . . ?
C13 Th1 C12 29.50(7) . . ?
C3 Th1 C12 102.91(7) . . ?
C16 Th1 C12 29.62(7) . . ?
C5 Th1 C12 149.83(7) . . ?
C15 Th1 C12 48.85(7) . . ?
C24 Th1 C12 131.05(7) . . ?
C25 Th1 C12 125.26(7) . . ?
C26 Th1 C14 84.56(7) . . ?
C4 Th1 C14 149.69(7) . . ?
C2 Th1 C14 101.82(7) . . ?
C27 Th1 C14 97.12(7) . . ?
C13 Th1 C14 29.46(7) . . ?
C3 Th1 C14 124.86(7) . . ?
C16 Th1 C14 48.81(7) . . ?
C5 Th1 C14 132.13(7) . . ?
C15 Th1 C14 29.77(7) . . ?
C24 Th1 C14 131.26(7) . . ?
C25 Th1 C14 103.48(7) . . ?
C12 Th1 C14 49.54(7) . . ?
C26 Th1 C1 130.92(7) . . ?
C4 Th1 C1 48.74(7) . . ?
C2 Th1 C1 29.32(7) . . ?
C27 Th1 C1 148.72(7) . . ?
C13 Th1 C1 132.32(7) . . ?
C3 Th1 C1 49.58(7) . . ?
C16 Th1 C1 97.71(7) . . ?
C5 Th1 C1 29.56(7) . . ?
C15 Th1 C1 85.42(7) . . ?
C24 Th1 C1 101.02(7) . . ?
C25 Th1 C1 103.31(7) . . ?
C12 Th1 C1 127.33(7) . . ?
C14 Th1 C1 104.64(7) . . ?
C26 Th1 C23 48.74(7) . . ?
C4 Th1 C23 83.57(7) . . ?
C2 Th1 C23 131.00(7) . . ?
C27 Th1 C23 29.59(7) . . ?
C13 Th1 C23 102.79(7) . . ?
C3 Th1 C23 103.93(7) . . ?
C16 Th1 C23 130.75(7) . . ?
C5 Th1 C23 94.76(7) . . ?
C15 Th1 C23 150.29(7) . . ?
C24 Th1 C23 29.36(7) . . ?
C25 Th1 C23 49.56(7) . . ?
C12 Th1 C23 103.89(7) . . ?
C14 Th1 C23 126.71(7) . . ?
C1 Th1 C23 124.29(7) . . ?
C6 Si1 C1 109.23(12) . . ?
C6 Si1 C7 110.92(14) . . ?
C1 Si1 C7 114.42(13) . . ?
C6 Si1 C8 109.36(14) . . ?
C1 Si1 C8 105.17(13) . . ?
C7 Si1 C8 107.49(14) . . ?
C3 Si2 C11 111.47(13) . . ?
C3 Si2 C9 112.23(12) . . ?
C11 Si2 C9 111.20(17) . . ?
C3 Si2 C10 105.05(16) . . ?
C11 Si2 C10 109.2(2) . . ?
C9 Si2 C10 107.36(16) . . ?
C12 Si3 C18 110.36(12) . . ?
C12 Si3 C19 105.15(12) . . ?
C18 Si3 C19 109.63(13) . . ?
C12 Si3 C17 112.72(12) . . ?
C18 Si3 C17 109.74(14) . . ?
C19 Si3 C17 109.12(13) . . ?
C14 Si4 C21 110.38(12) . . ?
C14 Si4 C20 109.94(12) . . ?
C21 Si4 C20 111.58(13) . . ?
C14 Si4 C22 106.79(12) . . ?
C21 Si4 C22 108.88(13) . . ?
C20 Si4 C22 109.14(13) . . ?
C30 Si5 C29 108.34(15) . . ?
C30 Si5 C28 107.51(14) . . ?
C29 Si5 C28 110.94(14) . . ?
C30 Si5 C23 107.11(12) . . ?
C29 Si5 C23 112.50(12) . . ?
C28 Si5 C23 110.22(12) . . ?
C32 Si6 C31 110.42(15) . . ?
C32 Si6 C25 113.30(12) . . ?
C31 Si6 C25 110.56(12) . . ?
C32 Si6 C33 108.07(15) . . ?
C31 Si6 C33 107.51(15) . . ?
C25 Si6 C33 106.72(13) . . ?
C2 C1 C5 105.0(2) . . ?
C2 C1 Si1 123.19(19) . . ?
C5 C1 Si1 126.41(19) . . ?
C2 C1 Th1 74.09(14) . . ?
C5 C1 Th1 74.43(14) . . ?
Si1 C1 Th1 136.82(12) . . ?
C1 C2 C3 111.5(2) . . ?
C1 C2 Th1 76.59(14) . . ?
C3 C2 Th1 75.40(14) . . ?
C2 C3 C4 104.7(2) . . ?
C2 C3 Si2 124.77(19) . . ?
C4 C3 Si2 126.23(19) . . ?
C2 C3 Th1 74.93(13) . . ?
C4 C3 Th1 74.75(13) . . ?
Si2 C3 Th1 133.41(12) . . ?
C5 C4 C3 109.5(2) . . ?
C5 C4 Th1 76.07(14) . . ?
C3 C4 Th1 75.48(14) . . ?
C4 C5 C1 109.4(2) . . ?
C4 C5 Th1 74.89(14) . . ?
C1 C5 Th1 76.01(14) . . ?
C13 C12 C16 105.0(2) . . ?
C13 C12 Si3 124.54(19) . . ?
C16 C12 Si3 126.41(19) . . ?
C13 C12 Th1 74.55(13) . . ?
C16 C12 Th1 74.60(13) . . ?
Si3 C12 Th1 133.54(11) . . ?
C14 C13 C12 111.4(2) . . ?
C14 C13 Th1 75.99(13) . . ?
C12 C13 Th1 75.96(13) . . ?
C13 C14 C15 105.1(2) . . ?
C13 C14 Si4 126.97(19) . . ?
C15 C14 Si4 125.18(18) . . ?
C13 C14 Th1 74.55(13) . . ?
C15 C14 Th1 74.66(13) . . ?
Si4 C14 Th1 130.41(11) . . ?
C16 C15 C14 109.0(2) . . ?
C16 C15 Th1 75.30(13) . . ?
C14 C15 Th1 75.57(13) . . ?
C15 C16 C12 109.6(2) . . ?
C15 C16 Th1 75.61(13) . . ?
C12 C16 Th1 75.78(13) . . ?
C24 C23 C27 105.0(2) . . ?
C24 C23 Si5 124.38(18) . . ?
C27 C23 Si5 126.93(19) . . ?
C24 C23 Th1 74.48(13) . . ?
C27 C23 Th1 73.89(13) . . ?
Si5 C23 Th1 133.31(11) . . ?
C23 C24 C25 111.4(2) . . ?
C23 C24 Th1 76.16(13) . . ?
C25 C24 Th1 75.27(13) . . ?
C26 C25 C24 104.6(2) . . ?
C26 C25 Si6 127.82(18) . . ?
C24 C25 Si6 124.05(18) . . ?
C26 C25 Th1 74.04(13) . . ?
C24 C25 Th1 75.17(13) . . ?
Si6 C25 Th1 132.00(11) . . ?
C27 C26 C25 109.9(2) . . ?
C27 C26 Th1 75.99(13) . . ?
C25 C26 Th1 76.27(13) . . ?
C26 C27 C23 109.1(2) . . ?
C26 C27 Th1 74.81(13) . . ?
C23 C27 Th1 76.52(13) . . ?

_refine_diff_density_max         1.272
_refine_diff_density_min         -0.705
_refine_diff_density_rms         0.084

_shelxl_version_number           2014-2

_shelx_res_file                  
; 
TITL rrl24 in P2(1)/c 
CELL 0.71073  17.54700  13.69550  19.12930  90.0000 112.5954  90.0000 
ZERR    4.00   0.00100   0.00080   0.00110   0.0000   0.0007   0.0000 
LATT  1 
SYMM -X, 0.5+Y, 0.5-Z 
SFAC C H SI TH 
UNIT 132 252 24 4 
TEMP -140.000 
SIZE 0.136 0.219 0.344 
  
rem Ryan Langeslay 15s fiber mount 
rem APEX2 2014.1-1, SAINT 8.34A, SADABS 2012/1, SHELXTL 2014/2 
rem coords from CSD refcode DULCOC, new carbon numbering 
  
CONN 15 TH1 
  
SHEL 100 0.78 
  
L.S. 12 
ACTA 
  
FMAP 2 
PLAN 10 
  
WGHT    0.023500    1.689400 
FVAR       0.06731 
TH1   4    0.751189    0.084581    0.799999    11.00000    0.01667    0.01220 = 
         0.01265   -0.00059    0.00614   -0.00051 
SI1   3    0.987887    0.062354    0.775486    11.00000    0.02279    0.02656 = 
         0.02906    0.00340    0.01380    0.00080 
SI2   3    0.841740    0.371392    0.877459    11.00000    0.06567    0.01617 = 
         0.02739   -0.00630    0.02294   -0.01004 
SI3   3    0.525738    0.248953    0.701261    11.00000    0.02454    0.02429 = 
         0.01850   -0.00027    0.00690    0.00805 
SI4   3    0.668272   -0.059249    0.586412    11.00000    0.02715    0.02023 = 
         0.01435   -0.00316    0.00727    0.00061 
SI5   3    0.684676    0.097534    0.995232    11.00000    0.02822    0.02516 = 
         0.01743   -0.00180    0.01176    0.00337 
SI6   3    0.813555   -0.211202    0.870676    11.00000    0.02646    0.01422 = 
         0.02060    0.00126    0.00983    0.00161 
C1    1    0.916985    0.111305    0.818909    11.00000    0.01733    0.02123 = 
         0.02341   -0.00064    0.00856   -0.00375 
C2    1    0.879730    0.204710    0.801629    11.00000    0.02245    0.01798 = 
         0.02316    0.00062    0.00935   -0.00796 
AFIX  13 
H2A   2    0.878092    0.245070    0.757510    11.00000   -1.20000 
AFIX   0 
C3    1    0.858073    0.240646    0.861513    11.00000    0.02504    0.01956 = 
         0.02037   -0.00322    0.00822   -0.00840 
C4    1    0.884003    0.165843    0.917983    11.00000    0.02349    0.02589 = 
         0.01615   -0.00591    0.00452   -0.00927 
AFIX  13 
H4A   2    0.887276    0.173465    0.971053    11.00000   -1.20000 
AFIX   0 
C5    1    0.919005    0.088868    0.892648    11.00000    0.01621    0.02523 = 
         0.01786    0.00281    0.00263   -0.00542 
AFIX  13 
H5A   2    0.950321    0.033338    0.924871    11.00000   -1.20000 
AFIX   0 
C6    1    0.957733    0.113094    0.678047    11.00000    0.04029    0.03369 = 
         0.03268    0.00490    0.02252    0.00640 
AFIX 137 
H6A   2    0.955978    0.184524    0.680085    11.00000   -1.50000 
H6B   2    0.903118    0.088266    0.645785    11.00000   -1.50000 
H6C   2    0.998260    0.093151    0.657079    11.00000   -1.50000 
AFIX   0 
C7    1    0.993935   -0.073651    0.774484    11.00000    0.03151    0.03124 = 
         0.04350    0.00427    0.01852    0.00564 
AFIX 137 
H7A   2    0.938833   -0.100587    0.746397    11.00000   -1.50000 
H7B   2    1.014861   -0.098257    0.826582    11.00000   -1.50000 
H7C   2    1.031286   -0.093530    0.749946    11.00000   -1.50000 
AFIX   0 
C8    1    1.092857    0.109018    0.836809    11.00000    0.02577    0.04247 = 
         0.04294    0.00227    0.01712   -0.00456 
AFIX 137 
H8A   2    1.106305    0.088196    0.889221    11.00000   -1.50000 
H8B   2    1.093165    0.180494    0.834506    11.00000   -1.50000 
H8C   2    1.133957    0.082749    0.818747    11.00000   -1.50000 
AFIX   0 
C9    1    0.785445    0.437634    0.787301    11.00000    0.06711    0.01668 = 
         0.04091   -0.00202    0.02457   -0.00094 
AFIX 137 
H9A   2    0.788566    0.508080    0.796996    11.00000   -1.50000 
H9B   2    0.727505    0.417067    0.766589    11.00000   -1.50000 
H9C   2    0.810621    0.422635    0.750846    11.00000   -1.50000 
AFIX   0 
C10   1    0.947401    0.424783    0.920039    11.00000    0.09653    0.03813 = 
         0.04266   -0.00689    0.00683   -0.03885 
AFIX 137 
H10A  2    0.943356    0.494935    0.928115    11.00000   -1.50000 
H10B  2    0.976199    0.414523    0.885739    11.00000   -1.50000 
H10C  2    0.978193    0.392961    0.968646    11.00000   -1.50000 
AFIX   0 
C11   1    0.789233    0.385976    0.944818    11.00000    0.12131    0.02375 = 
         0.05244   -0.00403    0.05699    0.00434 
AFIX 137 
H11A  2    0.774575    0.454722    0.946581    11.00000   -1.50000 
H11B  2    0.826407    0.364868    0.995403    11.00000   -1.50000 
H11C  2    0.739057    0.346020    0.927950    11.00000   -1.50000 
AFIX   0 
C12   1    0.611602    0.175701    0.693508    11.00000    0.02204    0.02154 = 
         0.01416    0.00158    0.00472    0.00707 
C13   1    0.605245    0.075685    0.671626    11.00000    0.01794    0.02092 = 
         0.01096    0.00129    0.00154    0.00176 
AFIX  13 
H13A  2    0.557429    0.032864    0.667149    11.00000   -1.20000 
AFIX   0 
C14   1    0.667472    0.049584    0.644541    11.00000    0.02139    0.01884 = 
         0.01120    0.00071    0.00419    0.00283 
C15   1    0.713820    0.137723    0.649390    11.00000    0.02538    0.02111 = 
         0.01121    0.00285    0.00672    0.00179 
AFIX  13 
H15A  2    0.755367    0.147361    0.625992    11.00000   -1.20000 
AFIX   0 
C16   1    0.680224    0.212581    0.678715    11.00000    0.02793    0.01551 = 
         0.01499    0.00479    0.00584    0.00439 
AFIX  13 
H16A  2    0.694679    0.283289    0.679312    11.00000   -1.20000 
AFIX   0 
C17   1    0.563146    0.357596    0.764446    11.00000    0.03132    0.03418 = 
         0.03043   -0.00861    0.00623    0.00904 
AFIX 137 
H17A  2    0.607090    0.337536    0.812079    11.00000   -1.50000 
H17B  2    0.517305    0.385671    0.775000    11.00000   -1.50000 
H17C  2    0.584648    0.406524    0.739377    11.00000   -1.50000 
AFIX   0 
C18   1    0.460079    0.171001    0.735731    11.00000    0.03003    0.03612 = 
         0.03481    0.00759    0.01638    0.01212 
AFIX 137 
H18A  2    0.446490    0.110153    0.706563    11.00000   -1.50000 
H18B  2    0.409090    0.205985    0.729274    11.00000   -1.50000 
H18C  2    0.490193    0.155949    0.789449    11.00000   -1.50000 
AFIX   0 
C19   1    0.463967    0.291379    0.602862    11.00000    0.03322    0.03037 = 
         0.02478    0.00175    0.00842    0.01358 
AFIX 137 
H19A  2    0.449319    0.235220    0.568475    11.00000   -1.50000 
H19B  2    0.496653    0.337756    0.586890    11.00000   -1.50000 
H19C  2    0.413512    0.323423    0.601588    11.00000   -1.50000 
AFIX   0 
C20   1    0.776705   -0.094497    0.603949    11.00000    0.03580    0.03297 = 
         0.02371   -0.00439    0.01304    0.00527 
AFIX 137 
H20A  2    0.777551   -0.160675    0.584774    11.00000   -1.50000 
H20B  2    0.809907   -0.092686    0.658456    11.00000   -1.50000 
H20C  2    0.799659   -0.048661    0.577837    11.00000   -1.50000 
AFIX   0 
C21   1    0.610395   -0.161969    0.606999    11.00000    0.04189    0.02586 = 
         0.02503   -0.00482    0.01260   -0.00499 
AFIX 137 
H21A  2    0.608265   -0.217201    0.573727    11.00000   -1.50000 
H21B  2    0.554124   -0.140652    0.598153    11.00000   -1.50000 
H21C  2    0.638359   -0.182071    0.659943    11.00000   -1.50000 
AFIX   0 
C22   1    0.614537   -0.022603    0.484764    11.00000    0.03967    0.03467 = 
         0.01665   -0.00289    0.00820   -0.00007 
AFIX 137 
H22A  2    0.624639   -0.071903    0.452192    11.00000   -1.50000 
H22B  2    0.635802    0.040662    0.476489    11.00000   -1.50000 
H22C  2    0.555076   -0.017407    0.472464    11.00000   -1.50000 
AFIX   0 
C23   1    0.699735    0.028925    0.916994    11.00000    0.02611    0.01733 = 
         0.01703    0.00065    0.01242   -0.00162 
C24   1    0.769688   -0.030432    0.926479    11.00000    0.02218    0.01988 = 
         0.01227    0.00199    0.00680    0.00030 
AFIX  13 
H24A  2    0.820889   -0.031999    0.973702    11.00000   -1.20000 
AFIX   0 
C25   1    0.752269   -0.098449    0.865679    11.00000    0.02200    0.01523 = 
         0.01755    0.00135    0.00942   -0.00126 
C26   1    0.668301   -0.079908    0.817720    11.00000    0.02086    0.01604 = 
         0.01801    0.00030    0.00950   -0.00602 
AFIX  13 
H26A  2    0.634027   -0.123441    0.775328    11.00000   -1.20000 
AFIX   0 
C27   1    0.636694   -0.004138    0.847903    11.00000    0.01826    0.01972 = 
         0.02006    0.00195    0.01025   -0.00195 
AFIX  13 
H27A  2    0.577027    0.014028    0.830084    11.00000   -1.20000 
AFIX   0 
C28   1    0.785607    0.145758    1.063045    11.00000    0.03764    0.02967 = 
         0.01803   -0.00462    0.00988    0.00210 
AFIX 137 
H28A  2    0.828060    0.095234    1.073156    11.00000   -1.50000 
H28B  2    0.780396    0.164177    1.110515    11.00000   -1.50000 
H28C  2    0.801311    0.203162    1.041036    11.00000   -1.50000 
AFIX   0 
C29   1    0.607237    0.197667    0.959457    11.00000    0.04392    0.04648 = 
         0.02774   -0.00380    0.01543    0.01779 
AFIX 137 
H29A  2    0.624131    0.242207    0.927955    11.00000   -1.50000 
H29B  2    0.603770    0.233666    1.002412    11.00000   -1.50000 
H29C  2    0.553133    0.169724    0.929211    11.00000   -1.50000 
AFIX   0 
C30   1    0.646122    0.008477    1.047697    11.00000    0.05462    0.04437 = 
         0.02946   -0.00429    0.02801   -0.00966 
AFIX 137 
H30A  2    0.686328   -0.044442    1.067318    11.00000   -1.50000 
H30B  2    0.593266   -0.018605    1.013417    11.00000   -1.50000 
H30C  2    0.638500    0.041655    1.089940    11.00000   -1.50000 
AFIX   0 
C31   1    0.924824   -0.189386    0.928143    11.00000    0.03349    0.02655 = 
         0.04974   -0.00031    0.00869    0.00663 
AFIX 137 
H31A  2    0.931560   -0.168325    0.979145    11.00000   -1.50000 
H31B  2    0.945672   -0.138466    0.904125    11.00000   -1.50000 
H31C  2    0.955858   -0.249872    0.931435    11.00000   -1.50000 
AFIX   0 
C32   1    0.799710   -0.260728    0.776111    11.00000    0.05427    0.02621 = 
         0.02931   -0.00042    0.01804    0.01130 
AFIX 137 
H32A  2    0.835973   -0.317277    0.782385    11.00000   -1.50000 
H32B  2    0.813720   -0.210268    0.746717    11.00000   -1.50000 
H32C  2    0.742137   -0.280755    0.749364    11.00000   -1.50000 
AFIX   0 
C33   1    0.776425   -0.304945    0.921013    11.00000    0.05829    0.02437 = 
         0.04812    0.01499    0.03064    0.00655 
AFIX 137 
H33A  2    0.812129   -0.362609    0.931166    11.00000   -1.50000 
H33B  2    0.719664   -0.323562    0.889336    11.00000   -1.50000 
H33C  2    0.777981   -0.277897    0.968972    11.00000   -1.50000 
  
AFIX   0 
HKLF 4 
  
REM  rrl24 in P2(1)/c 
REM R1 =  0.0208 for    8179 Fo > 4sig(Fo)  and  0.0275 for all    9378 data 
REM    379 parameters refined using      0 restraints 
  
END 
  
WGHT      0.0235      1.6892 
  
REM Highest difference peak  1.272,  deepest hole -0.705,  1-sigma level  0.084 
Q1    1   0.7107  0.0881  0.8209  11.00000  0.05    1.27 
Q2    1   0.8005  0.0873  0.7884  11.00000  0.05    1.09 
Q3    1   0.7019  0.0500  0.7724  11.00000  0.05    0.95 
Q4    1   0.7973  0.1097  0.8308  11.00000  0.05    0.94 
Q5    1   0.7993  0.0633  0.8379  11.00000  0.05    0.86 
Q6    1   0.8878  0.3789  0.8985  11.00000  0.05    0.71 
Q7    1   0.7044  0.1218  0.7712  11.00000  0.05    0.70 
Q8    1   0.9375  0.0757  0.7920  11.00000  0.05    0.48 
Q9    1   0.8121 -0.2470  0.8204  11.00000  0.05    0.44 
Q10   1   0.7407  0.1017  1.0242  11.00000  0.05    0.42 
;
_shelx_res_checksum              39465
_database_code_depnum_ccdc_archive 'CCDC 1018013'
#######################################################################
#
#                 Cambridge Crystallographic Data Centre
#                                CCDC 
# 
#######################################################################
# 
#  This CIF contains data from an original supplementary publication
#  deposited with the CCDC, and may include chemical, crystal,
#  experimental, refinement, atomic coordinates,
#  anisotropic displacement parameters and molecular geometry data,
#  as required by the journal to which it was submitted.
#
#  This CIF is provided on the understanding that it is used for bona
#  fide research purposes only. It may contain copyright material
#  of the CCDC or of third parties, and may not be copied or further
#  disseminated in any form, whether machine-readable or not,
#  except for the purpose of generating routine backup copies
#  on your local computer system.
# 
#  For further information on the CCDC, data deposition and
#  data retrieval see:
#                         www.ccdc.cam.ac.uk
#
#  Bona fide researchers may freely download Mercury and enCIFer
#  from this site to visualise CIF-encoded structures and 
#  to carry out CIF format checking respectively.
#
data_rrl32

_audit_creation_method           SHELXL-2014
_chemical_name_systematic        
; 
 ? 
;
_chemical_name_common            ?
_chemical_melting_point          ?
_chemical_formula_moiety         ?
_chemical_formula_sum            'C30 H50 Si4 Th'
_chemical_formula_weight         755.10

loop_
_atom_type_symbol
_atom_type_description
_atom_type_scat_dispersion_real
_atom_type_scat_dispersion_imag
_atom_type_scat_source
C C 0.0033 0.0016 'International Tables Vol C Tables 4.2.6.8 and 6.1.1.4'
H H 0.0000 0.0000 'International Tables Vol C Tables 4.2.6.8 and 6.1.1.4'
Si Si 0.0817 0.0704 'International Tables Vol C Tables 4.2.6.8 and 6.1.1.4'
Th Th -7.2400 8.8979 'International Tables Vol C Tables 4.2.6.8 and 6.1.1.4'

_space_group_crystal_system      monoclinic
_space_group_IT_number           15
_space_group_name_H-M_alt        'C 2/c'
_space_group_name_Hall           '-C 2yc'

_shelx_space_group_comment       
; 
The symmetry employed for this shelxl refinement is uniquely defined 
by the following loop, which should always be used as a source of 
symmetry information in preference to the above space-group names. 
They are only intended as comments. 
;

loop_
_space_group_symop_operation_xyz
'x, y, z'
'-x, y, -z+1/2'
'x+1/2, y+1/2, z'
'-x+1/2, y+1/2, -z+1/2'
'-x, -y, -z'
'x, -y, z-1/2'
'-x+1/2, -y+1/2, -z'
'x+1/2, -y+1/2, z-1/2'

_cell_length_a                   20.2007(16)
_cell_length_b                   8.1694(6)
_cell_length_c                   19.9544(15)
_cell_angle_alpha                90
_cell_angle_beta                 91.3531(9)
_cell_angle_gamma                90
_cell_volume                     3292.1(4)
_cell_formula_units_Z            4
_cell_measurement_temperature    133(2)
_cell_measurement_reflns_used    9911
_cell_measurement_theta_min      2.24
_cell_measurement_theta_max      28.64

_exptl_crystal_description       block
_exptl_crystal_colour            yellow
_exptl_crystal_density_meas      not_measured
_exptl_crystal_density_method    not_measured
_exptl_crystal_density_diffrn    1.523
_exptl_crystal_F_000             1504
_exptl_transmission_factor_min   ?
_exptl_transmission_factor_max   ?
_exptl_crystal_size_max          0.300
_exptl_crystal_size_mid          0.217
_exptl_crystal_size_min          0.168
_exptl_absorpt_coefficient_mu    4.692
_shelx_estimated_absorpt_T_min   0.333
_shelx_estimated_absorpt_T_max   0.506
_exptl_absorpt_correction_type   numerical
_exptl_absorpt_correction_T_min  0.3757
_exptl_absorpt_correction_T_max  0.6061
_exptl_absorpt_process_details   'Bruker SADABS 2012/1'

_exptl_special_details           
; 
 ? 
;

_diffrn_ambient_temperature      133(2)
_diffrn_radiation_wavelength     0.71073
_diffrn_radiation_type           MoK\a
_diffrn_source                   'fine-focus sealed tube'
_diffrn_measurement_device_type  'Bruker SMART APEX II CCD'
_diffrn_measurement_method       '\f and \w scans'
_diffrn_detector_area_resol_mean ?
_diffrn_reflns_number            17433
_diffrn_reflns_av_unetI/netI     0.0159
_diffrn_reflns_av_R_equivalents  0.0187
_diffrn_reflns_limit_h_min       -27
_diffrn_reflns_limit_h_max       26
_diffrn_reflns_limit_k_min       -10
_diffrn_reflns_limit_k_max       10
_diffrn_reflns_limit_l_min       -25
_diffrn_reflns_limit_l_max       26
_diffrn_reflns_theta_min         2.017
_diffrn_reflns_theta_max         28.641
_diffrn_reflns_theta_full        25.242
_diffrn_measured_fraction_theta_max 0.937
_diffrn_measured_fraction_theta_full 1.000
_diffrn_reflns_Laue_measured_fraction_max 0.937
_diffrn_reflns_Laue_measured_fraction_full 1.000
_diffrn_reflns_point_group_measured_fraction_max 0.937
_diffrn_reflns_point_group_measured_fraction_full 1.000
_reflns_number_total             3959
_reflns_number_gt                3882
_reflns_threshold_expression     'I > 2\s(I)'
_reflns_Friedel_coverage         0.000
_reflns_Friedel_fraction_max     .
_reflns_Friedel_fraction_full    .

_reflns_special_details          
; 
 Reflections were merged by SHELXL according to the crystal 
 class for the calculation of statistics and refinement. 
  
 _reflns_Friedel_fraction is defined as the number of unique 
 Friedel pairs measured divided by the number that would be 
 possible theoretically, ignoring centric projections and 
 systematic absences. 
;

_computing_data_collection       'Bruker APEX2 2014.1-1, 2014'
_computing_cell_refinement       'Bruker SAINT 8.34a, 2013'
_computing_data_reduction        'Bruker SAINT 8.34a, 2013'
_computing_structure_solution    'Bruker SHELXTL 2013/1'
_computing_structure_refinement  'SHELXL-2014 (Sheldrick, 2014)'
_computing_molecular_graphics    'Bruker SHELXTL'
_computing_publication_material  'Bruker SHELXTL'

_refine_special_details          
; 
 ? 
;
_refine_ls_structure_factor_coef Fsqd
_refine_ls_matrix_type           full
_refine_ls_weighting_scheme      calc
_refine_ls_weighting_details     
'w=1/[\s^2^(Fo^2^)+(0.0129P)^2^+19.2522P] where P=(Fo^2^+2Fc^2^)/3'
_atom_sites_solution_primary     direct
_atom_sites_solution_secondary   difmap
_atom_sites_solution_hydrogens   geom
_refine_ls_hydrogen_treatment    constr
_refine_ls_extinction_method     none
_refine_ls_extinction_coef       ?
_refine_ls_number_reflns         3959
_refine_ls_number_parameters     165
_refine_ls_number_restraints     0
_refine_ls_R_factor_all          0.0270
_refine_ls_R_factor_gt           0.0261
_refine_ls_wR_factor_ref         0.0586
_refine_ls_wR_factor_gt          0.0584
_refine_ls_goodness_of_fit_ref   1.399
_refine_ls_restrained_S_all      1.399
_refine_ls_shift/su_max          0.000
_refine_ls_shift/su_mean         0.000

loop_
_atom_site_label
_atom_site_type_symbol
_atom_site_fract_x
_atom_site_fract_y
_atom_site_fract_z
_atom_site_U_iso_or_equiv
_atom_site_adp_type
_atom_site_occupancy
_atom_site_site_symmetry_order
_atom_site_calc_flag
_atom_site_refinement_flags_posn
_atom_site_refinement_flags_adp
_atom_site_refinement_flags_occupancy
_atom_site_disorder_assembly
_atom_site_disorder_group
Th1 Th 0.0000 0.30355(2) 0.2500 0.01088(5) Uani 1 2 d S T P . .
Si1 Si 0.18550(5) 0.24296(13) 0.14086(5) 0.01653(19) Uani 1 1 d . . . . .
Si2 Si -0.09049(5) 0.10416(12) 0.07697(5) 0.01557(19) Uani 1 1 d . . . . .
C1 C 0.09809(16) 0.1817(4) 0.15754(16) 0.0147(6) Uani 1 1 d . . . . .
C2 C 0.04251(17) 0.2263(4) 0.11616(16) 0.0148(7) Uani 1 1 d . . . . .
H2A H 0.0441 0.3069 0.0785 0.018 Uiso 1 1 calc R U . . .
C3 C -0.01173(16) 0.1190(4) 0.12779(17) 0.0143(6) Uani 1 1 d . . . . .
C4 C 0.01162(16) 0.0055(4) 0.17682(16) 0.0139(6) Uani 1 1 d . . . . .
H4A H -0.0112 -0.0992 0.1883 0.017 Uiso 1 1 calc R U . . .
C5 C 0.07713(17) 0.0448(4) 0.19587(17) 0.0151(7) Uani 1 1 d . . . . .
H5A H 0.1074 -0.0279 0.2228 0.018 Uiso 1 1 calc R U . . .
C6 C 0.22627(19) 0.0586(5) 0.1047(2) 0.0246(8) Uani 1 1 d . . . . .
H6A H 0.2266 -0.0303 0.1377 0.037 Uiso 1 1 calc R U . . .
H6B H 0.2719 0.0857 0.0932 0.037 Uiso 1 1 calc R U . . .
H6C H 0.2017 0.0237 0.0642 0.037 Uiso 1 1 calc R U . . .
C7 C 0.18568(19) 0.4125(5) 0.07774(19) 0.0239(8) Uani 1 1 d . . . . .
H7A H 0.1553 0.3853 0.0403 0.036 Uiso 1 1 calc R U . . .
H7B H 0.2305 0.4266 0.0610 0.036 Uiso 1 1 calc R U . . .
H7C H 0.1713 0.5143 0.0989 0.036 Uiso 1 1 calc R U . . .
C8 C 0.23703(18) 0.3033(6) 0.21620(19) 0.0249(8) Uani 1 1 d . . . . .
H8A H 0.2169 0.3980 0.2379 0.037 Uiso 1 1 calc R U . . .
H8B H 0.2818 0.3318 0.2023 0.037 Uiso 1 1 calc R U . . .
H8C H 0.2394 0.2115 0.2478 0.037 Uiso 1 1 calc R U . . .
C9 C -0.0802(2) 0.2150(6) -0.0037(2) 0.0388(11) Uani 1 1 d . . . . .
H9A H -0.1231 0.2223 -0.0275 0.058 Uiso 1 1 calc R U . . .
H9B H -0.0488 0.1557 -0.0314 0.058 Uiso 1 1 calc R U . . .
H9C H -0.0634 0.3255 0.0054 0.058 Uiso 1 1 calc R U . . .
C10 C -0.1625(2) 0.1898(6) 0.1217(3) 0.0400(11) Uani 1 1 d . . . . .
H10A H -0.1556 0.3071 0.1294 0.060 Uiso 1 1 calc R U . . .
H10B H -0.1669 0.1339 0.1648 0.060 Uiso 1 1 calc R U . . .
H10C H -0.2029 0.1736 0.0944 0.060 Uiso 1 1 calc R U . . .
C11 C -0.10817(19) -0.1170(5) 0.0620(2) 0.0244(8) Uani 1 1 d . . . . .
H11A H -0.1502 -0.1282 0.0369 0.037 Uiso 1 1 calc R U . . .
H11B H -0.1112 -0.1737 0.1051 0.037 Uiso 1 1 calc R U . . .
H11C H -0.0724 -0.1652 0.0362 0.037 Uiso 1 1 calc R U . . .
C12 C 0.08435(19) 0.5663(4) 0.2198(2) 0.0214(8) Uani 1 1 d . . . . .
H12A H 0.1279 0.5751 0.2032 0.026 Uiso 1 1 calc R U . . .
C13 C 0.0358(2) 0.5729(4) 0.16839(19) 0.0215(8) Uani 1 1 d . . . . .
H13A H 0.0546 0.5939 0.1261 0.026 Uiso 1 1 calc R U . . .
C14 C -0.0331(2) 0.5566(4) 0.16323(18) 0.0216(8) Uani 1 1 d . . . . .
H14A H -0.0490 0.5485 0.1182 0.026 Uiso 1 1 calc R U . . .
C15 C -0.08396(19) 0.5497(4) 0.2102(2) 0.0217(8) Uani 1 1 d . . . . .
H15A H -0.1265 0.5299 0.1906 0.026 Uiso 1 1 calc R U . . .

loop_
_atom_site_aniso_label
_atom_site_aniso_U_11
_atom_site_aniso_U_22
_atom_site_aniso_U_33
_atom_site_aniso_U_23
_atom_site_aniso_U_13
_atom_site_aniso_U_12
Th1 0.01228(8) 0.00709(8) 0.01330(8) 0.000 0.00059(5) 0.000
Si1 0.0122(4) 0.0186(5) 0.0189(5) -0.0001(4) 0.0014(3) -0.0005(3)
Si2 0.0139(4) 0.0143(5) 0.0183(4) 0.0000(4) -0.0018(3) 0.0017(4)
C1 0.0151(15) 0.0128(16) 0.0163(15) -0.0021(13) 0.0013(12) 0.0018(13)
C2 0.0163(16) 0.0141(17) 0.0140(15) -0.0012(12) 0.0023(12) 0.0009(12)
C3 0.0150(16) 0.0109(16) 0.0169(15) -0.0018(12) 0.0003(12) 0.0017(12)
C4 0.0163(16) 0.0085(15) 0.0170(16) -0.0020(12) 0.0003(12) 0.0006(12)
C5 0.0178(16) 0.0113(16) 0.0161(16) -0.0025(12) 0.0000(13) 0.0039(13)
C6 0.0189(18) 0.029(2) 0.0260(19) -0.0022(16) 0.0020(14) 0.0053(15)
C7 0.0190(18) 0.027(2) 0.0258(19) 0.0035(16) 0.0045(14) -0.0031(15)
C8 0.0173(17) 0.032(2) 0.0251(18) 0.0000(17) -0.0010(14) -0.0027(17)
C9 0.032(2) 0.047(3) 0.037(2) 0.023(2) -0.0135(18) -0.011(2)
C10 0.0189(19) 0.041(3) 0.060(3) -0.026(2) -0.0007(19) 0.0042(19)
C11 0.0226(19) 0.0160(18) 0.034(2) -0.0053(15) -0.0074(15) 0.0032(15)
C12 0.0220(18) 0.0100(16) 0.033(2) 0.0007(14) 0.0073(15) -0.0041(14)
C13 0.034(2) 0.0089(16) 0.0220(18) 0.0046(13) 0.0073(15) 0.0005(14)
C14 0.035(2) 0.0106(17) 0.0191(17) 0.0032(13) -0.0035(15) 0.0045(15)
C15 0.0218(18) 0.0119(17) 0.031(2) 0.0001(14) -0.0031(15) 0.0054(14)

_geom_special_details            
; 
 All esds (except the esd in the dihedral angle between two l.s. planes) 
 are estimated using the full covariance matrix.  The cell esds are taken 
 into account individually in the estimation of esds in distances, angles 
 and torsion angles; correlations between esds in cell parameters are only 
 used when they are defined by crystal symmetry.  An approximate (isotropic) 
 treatment of cell esds is used for estimating esds involving l.s. planes. 
;

loop_
_geom_bond_atom_site_label_1
_geom_bond_atom_site_label_2
_geom_bond_distance
_geom_bond_site_symmetry_2
_geom_bond_publ_flag
Th1 Cnt1 2.611 . ?
Th1 Cnt2 2.106 . ?
Th1 C15 2.736(4) . ?
Th1 C14 2.769(3) . ?
Th1 C12 2.815(4) . ?
Th1 C13 2.841(4) . ?
Th1 C4 2.852(3) . ?
Th1 C5 2.853(3) . ?
Th1 C3 2.872(3) . ?
Th1 C2 2.894(3) . ?
Th1 C1 2.915(3) . ?
Si1 C6 1.870(4) . ?
Si1 C7 1.872(4) . ?
Si1 C1 1.873(3) . ?
Si1 C8 1.874(4) . ?
Si2 C10 1.861(4) . ?
Si2 C9 1.862(4) . ?
Si2 C11 1.864(4) . ?
Si2 C3 1.870(3) . ?
C1 C5 1.425(5) . ?
C1 C2 1.425(5) . ?
C2 C3 1.426(5) . ?
C3 C4 1.421(5) . ?
C4 C5 1.405(5) . ?
C12 C13 1.403(6) . ?
C12 C15 1.403(5) 2 ?
C13 C14 1.399(6) . ?
C14 C15 1.409(5) . ?

loop_
_geom_angle_atom_site_label_1
_geom_angle_atom_site_label_2
_geom_angle_atom_site_label_3
_geom_angle
_geom_angle_site_symmetry_1
_geom_angle_site_symmetry_3
_geom_angle_publ_flag
Cnt1 Th1 Cnt1' 107.9 . . ?
Cnt1 Th1 Cnt2 126.0 . . ?
Cnt1 Th1 C12 94.4 . . ?
Cnt1 Th1 C13 86.8 . . ?
Cnt1 Th1 C14 93.7 . . ?
Cnt1 Th1 C15 116.0 . . ?
Cnt1 Th1 C12' 145.1 . . ?
Cnt1 Th1 C13' 165.3 . . ?
Cnt1 Th1 C14' 144.5 . . ?
Cnt1 Th1 C15' 115.2 . . ?
C15 Th1 C15 85.39(16) . 2 ?
C15 Th1 C14 29.65(11) . . ?
C15 Th1 C14 76.78(11) 2 . ?
C15 Th1 C14 76.78(11) . 2 ?
C15 Th1 C14 29.65(11) 2 2 ?
C14 Th1 C14 83.37(16) . 2 ?
C15 Th1 C12 75.62(11) . . ?
C15 Th1 C12 29.25(11) 2 . ?
C14 Th1 C12 55.59(12) . . ?
C14 Th1 C12 54.98(11) 2 . ?
C15 Th1 C12 29.24(11) . 2 ?
C15 Th1 C12 75.62(11) 2 2 ?
C14 Th1 C12 54.98(11) . 2 ?
C14 Th1 C12 55.59(12) 2 2 ?
C12 Th1 C12 80.62(15) . 2 ?
C15 Th1 C13 55.43(11) . 2 ?
C15 Th1 C13 55.18(11) 2 2 ?
C14 Th1 C13 73.69(11) . 2 ?
C14 Th1 C13 28.84(12) 2 2 ?
C12 Th1 C13 72.29(11) . 2 ?
C12 Th1 C13 28.72(11) 2 2 ?
C15 Th1 C13 55.18(11) . . ?
C15 Th1 C13 55.43(11) 2 . ?
C14 Th1 C13 28.84(12) . . ?
C14 Th1 C13 73.69(11) 2 . ?
C12 Th1 C13 28.72(11) . . ?
C12 Th1 C13 72.29(11) 2 . ?
C13 Th1 C13 78.49(15) 2 . ?
C15 Th1 C4 135.90(11) . 2 ?
C15 Th1 C4 122.48(11) 2 2 ?
C14 Th1 C4 159.45(11) . 2 ?
C14 Th1 C4 109.82(10) 2 2 ?
C12 Th1 C4 144.92(10) . 2 ?
C12 Th1 C4 118.94(10) 2 2 ?
C13 Th1 C4 110.04(10) 2 2 ?
C13 Th1 C4 168.49(10) . 2 ?
C15 Th1 C4 122.48(11) . . ?
C15 Th1 C4 135.90(11) 2 . ?
C14 Th1 C4 109.82(10) . . ?
C14 Th1 C4 159.45(11) 2 . ?
C12 Th1 C4 118.94(10) . . ?
C12 Th1 C4 144.92(10) 2 . ?
C13 Th1 C4 168.49(10) 2 . ?
C13 Th1 C4 110.04(10) . . ?
C4 Th1 C4 62.73(13) 2 . ?
C15 Th1 C5 108.30(11) . 2 ?
C15 Th1 C5 140.79(11) 2 2 ?
C14 Th1 C5 131.62(11) . 2 ?
C14 Th1 C5 116.25(10) 2 2 ?
C12 Th1 C5 169.97(10) . 2 ?
C12 Th1 C5 98.34(10) 2 2 ?
C13 Th1 C5 102.01(10) 2 2 ?
C13 Th1 C5 159.95(11) . 2 ?
C4 Th1 C5 28.52(9) 2 2 ?
C4 Th1 C5 67.27(10) . 2 ?
C15 Th1 C5 140.79(11) . . ?
C15 Th1 C5 108.30(11) 2 . ?
C14 Th1 C5 116.25(10) . . ?
C14 Th1 C5 131.62(11) 2 . ?
C12 Th1 C5 98.34(10) . . ?
C12 Th1 C5 169.97(10) 2 . ?
C13 Th1 C5 159.95(11) 2 . ?
C13 Th1 C5 102.01(10) . . ?
C4 Th1 C5 67.27(10) 2 . ?
C4 Th1 C5 28.52(9) . . ?
C5 Th1 C5 84.41(14) 2 . ?
C15 Th1 C3 95.82(11) . . ?
C15 Th1 C3 132.09(11) 2 . ?
C14 Th1 C3 81.21(10) . . ?
C14 Th1 C3 159.54(10) 2 . ?
C12 Th1 C3 104.87(10) . . ?
C12 Th1 C3 122.95(11) 2 . ?
C13 Th1 C3 151.18(10) 2 . ?
C13 Th1 C3 86.38(10) . . ?
C4 Th1 C3 88.88(10) 2 . ?
C4 Th1 C3 28.74(9) . . ?
C5 Th1 C3 84.13(10) 2 . ?
C5 Th1 C3 47.51(9) . . ?
C15 Th1 C3 132.09(11) . 2 ?
C15 Th1 C3 95.82(11) 2 2 ?
C14 Th1 C3 159.54(10) . 2 ?
C14 Th1 C3 81.21(10) 2 2 ?
C12 Th1 C3 122.95(11) . 2 ?
C12 Th1 C3 104.87(10) 2 2 ?
C13 Th1 C3 86.38(10) 2 2 ?
C13 Th1 C3 151.19(10) . 2 ?
C4 Th1 C3 28.74(9) 2 2 ?
C4 Th1 C3 88.88(10) . 2 ?
C5 Th1 C3 47.51(9) 2 2 ?
C5 Th1 C3 84.13(10) . 2 ?
C3 Th1 C3 116.67(14) . 2 ?
C15 Th1 C2 95.05(11) . . ?
C15 Th1 C2 103.45(11) 2 . ?
C14 Th1 C2 70.02(10) . . ?
C14 Th1 C2 131.88(10) 2 . ?
C12 Th1 C2 76.96(10) . . ?
C12 Th1 C2 123.94(10) 2 . ?
C13 Th1 C2 141.53(10) 2 . ?
C13 Th1 C2 63.58(10) . . ?
C4 Th1 C2 108.42(10) 2 . ?
C4 Th1 C2 46.49(9) . . ?
C5 Th1 C2 111.37(10) 2 . ?
C5 Th1 C2 46.57(9) . . ?
C3 Th1 C2 28.64(9) . . ?
C3 Th1 C2 130.44(10) 2 . ?
C15 Th1 C2 103.45(11) . 2 ?
C15 Th1 C2 95.05(11) 2 2 ?
C14 Th1 C2 131.88(10) . 2 ?
C14 Th1 C2 70.02(10) 2 2 ?
C12 Th1 C2 123.94(10) . 2 ?
C12 Th1 C2 76.96(10) 2 2 ?
C13 Th1 C2 63.58(10) 2 2 ?
C13 Th1 C2 141.53(10) . 2 ?
C4 Th1 C2 46.49(9) 2 2 ?
C4 Th1 C2 108.42(10) . 2 ?
C5 Th1 C2 46.57(10) 2 2 ?
C5 Th1 C2 111.37(10) . 2 ?
C3 Th1 C2 130.44(10) . 2 ?
C3 Th1 C2 28.64(9) 2 2 ?
C2 Th1 C2 154.80(13) . 2 ?
C15 Th1 C1 90.50(11) . 2 ?
C15 Th1 C1 119.57(11) 2 2 ?
C14 Th1 C1 119.57(11) . 2 ?
C14 Th1 C1 90.96(11) 2 2 ?
C12 Th1 C1 145.10(10) . 2 ?
C12 Th1 C1 72.59(10) 2 2 ?
C13 Th1 C1 73.48(10) 2 2 ?
C13 Th1 C1 144.44(10) . 2 ?
C4 Th1 C1 47.06(9) 2 2 ?
C4 Th1 C1 95.62(10) . 2 ?
C5 Th1 C1 28.57(10) 2 2 ?
C5 Th1 C1 111.85(10) . 2 ?
C3 Th1 C1 108.33(10) . 2 ?
C3 Th1 C1 47.69(9) 2 2 ?
C2 Th1 C1 136.94(9) . 2 ?
C2 Th1 C1 28.40(9) 2 2 ?
C15 Th1 C1 119.57(11) . . ?
C15 Th1 C1 90.50(11) 2 . ?
C14 Th1 C1 90.96(11) . . ?
C14 Th1 C1 119.57(11) 2 . ?
C12 Th1 C1 72.59(10) . . ?
C12 Th1 C1 145.10(10) 2 . ?
C13 Th1 C1 144.44(10) 2 . ?
C13 Th1 C1 73.48(10) . . ?
C4 Th1 C1 95.61(10) 2 . ?
C4 Th1 C1 47.06(9) . . ?
C5 Th1 C1 111.85(10) 2 . ?
C5 Th1 C1 28.57(10) . . ?
C3 Th1 C1 47.69(9) . . ?
C3 Th1 C1 108.33(9) 2 . ?
C2 Th1 C1 28.40(9) . . ?
C2 Th1 C1 136.94(9) 2 . ?
C1 Th1 C1 140.05(14) 2 . ?
C6 Si1 C7 109.17(18) . . ?
C6 Si1 C1 106.20(17) . . ?
C7 Si1 C1 109.51(16) . . ?
C6 Si1 C8 106.27(18) . . ?
C7 Si1 C8 109.60(19) . . ?
C1 Si1 C8 115.84(16) . . ?
C10 Si2 C9 109.6(3) . . ?
C10 Si2 C11 107.0(2) . . ?
C9 Si2 C11 111.0(2) . . ?
C10 Si2 C3 112.36(18) . . ?
C9 Si2 C3 109.05(18) . . ?
C11 Si2 C3 107.88(16) . . ?
C5 C1 C2 105.7(3) . . ?
C5 C1 Si1 126.8(3) . . ?
C2 C1 Si1 124.2(3) . . ?
C5 C1 Th1 73.32(18) . . ?
C2 C1 Th1 75.01(18) . . ?
Si1 C1 Th1 132.78(16) . . ?
C1 C2 C3 110.3(3) . . ?
C1 C2 Th1 76.59(19) . . ?
C3 C2 Th1 74.82(19) . . ?
C4 C3 C2 105.6(3) . . ?
C4 C3 Si2 126.5(3) . . ?
C2 C3 Si2 126.8(3) . . ?
C4 C3 Th1 74.84(19) . . ?
C2 C3 Th1 76.54(19) . . ?
Si2 C3 Th1 123.12(15) . . ?
C5 C4 C3 109.4(3) . . ?
C5 C4 Th1 75.80(19) . . ?
C3 C4 Th1 76.43(19) . . ?
C4 C5 C1 108.9(3) . . ?
C4 C5 Th1 75.68(19) . . ?
C1 C5 Th1 78.10(19) . . ?
C13 C12 C15 135.3(4) . 2 ?
C13 C12 Th1 76.7(2) . . ?
C15 C12 Th1 72.3(2) 2 . ?
C14 C13 C12 136.6(4) . . ?
C14 C13 Th1 72.7(2) . . ?
C12 C13 Th1 74.6(2) . . ?
C13 C14 C15 134.0(4) . . ?
C13 C14 Th1 78.5(2) . . ?
C15 C14 Th1 73.9(2) . . ?
C12 C15 C14 132.8(4) 2 . ?
C12 C15 Th1 78.5(2) 2 . ?
C14 C15 Th1 76.4(2) . . ?

_refine_diff_density_max         1.912
_refine_diff_density_min         -3.390
_refine_diff_density_rms         0.136

_shelxl_version_number           2014-3

_shelx_res_file                  
; 
TITL rrl32 in C2/c 
CELL 0.71073  20.20070   8.16940  19.95440  90.0000  91.3531  90.0000 
ZERR    4.00   0.00160   0.00060   0.00150   0.0000   0.0009   0.0000 
LATT  7 
SYMM -X, Y, 0.5-Z 
SFAC C H SI TH 
UNIT 120 200 16 4 
TEMP -140.000 
SIZE 0.168 0.217 0.300 
  
rem APEX2 2014.4-1, SAINT 8.34a, SADABS 2012/1, SHELXTL 2014/3 
  
l.s. 12 
  
conn 18 TH1 
  
acta 
fmap 2 
plan 10 
  
WGHT    0.012900   19.252201 
FVAR       0.05905 
TH1   4    0.000000    0.303550    0.250000    10.50000    0.01228    0.00709 = 
         0.01330    0.00000    0.00059    0.00000 
SI1   3    0.185505    0.242956    0.140859    11.00000    0.01217    0.01860 = 
         0.01886   -0.00011    0.00143   -0.00046 
SI2   3   -0.090490    0.104162    0.076972    11.00000    0.01390    0.01434 = 
         0.01835    0.00005   -0.00177    0.00167 
C1    1    0.098094    0.181688    0.157538    11.00000    0.01508    0.01281 = 
         0.01633   -0.00211    0.00135    0.00177 
C2    1    0.042511    0.226267    0.116160    11.00000    0.01626    0.01414 = 
         0.01401   -0.00121    0.00226    0.00089 
AFIX  13 
H2A   2    0.044082    0.306869    0.078515    11.00000   -1.20000 
AFIX   0 
C3    1   -0.011729    0.119000    0.127786    11.00000    0.01497    0.01092 = 
         0.01687   -0.00179    0.00032    0.00174 
C4    1    0.011615    0.005488    0.176823    11.00000    0.01626    0.00852 = 
         0.01704   -0.00202    0.00030    0.00061 
AFIX  13 
H4A   2   -0.011155   -0.099168    0.188301    11.00000   -1.20000 
AFIX   0 
C5    1    0.077129    0.044836    0.195865    11.00000    0.01783    0.01135 = 
         0.01614   -0.00251    0.00005    0.00395 
AFIX  13 
H5A   2    0.107390   -0.027904    0.222792    11.00000   -1.20000 
AFIX   0 
C6    1    0.226273    0.058569    0.104671    11.00000    0.01886    0.02896 = 
         0.02603   -0.00222    0.00203    0.00527 
AFIX 137 
H6A   2    0.226607   -0.030291    0.137670    11.00000   -1.50000 
H6B   2    0.271875    0.085692    0.093163    11.00000   -1.50000 
H6C   2    0.201704    0.023673    0.064214    11.00000   -1.50000 
AFIX   0 
C7    1    0.185675    0.412505    0.077736    11.00000    0.01900    0.02707 = 
         0.02582    0.00354    0.00451   -0.00306 
AFIX 137 
H7A   2    0.155327    0.385291    0.040344    11.00000   -1.50000 
H7B   2    0.230521    0.426629    0.060959    11.00000   -1.50000 
H7C   2    0.171267    0.514342    0.098865    11.00000   -1.50000 
AFIX   0 
C8    1    0.237028    0.303258    0.216204    11.00000    0.01725    0.03240 = 
         0.02507    0.00002   -0.00095   -0.00266 
AFIX 137 
H8A   2    0.216862    0.397952    0.237914    11.00000   -1.50000 
H8B   2    0.281768    0.331807    0.202269    11.00000   -1.50000 
H8C   2    0.239396    0.211547    0.247828    11.00000   -1.50000 
AFIX   0 
C9    1   -0.080237    0.215043   -0.003662    11.00000    0.03204    0.04689 = 
         0.03674    0.02303   -0.01350   -0.01067 
AFIX 137 
H9A   2   -0.123122    0.222305   -0.027477    11.00000   -1.50000 
H9B   2   -0.048815    0.155662   -0.031366    11.00000   -1.50000 
H9C   2   -0.063377    0.325513    0.005425    11.00000   -1.50000 
AFIX   0 
C10   1   -0.162498    0.189816    0.121660    11.00000    0.01893    0.04107 = 
         0.05983   -0.02580   -0.00072    0.00424 
AFIX 137 
H10A  2   -0.155603    0.307113    0.129388    11.00000   -1.50000 
H10B  2   -0.166890    0.133873    0.164771    11.00000   -1.50000 
H10C  2   -0.202927    0.173576    0.094357    11.00000   -1.50000 
AFIX   0 
C11   1   -0.108171   -0.116951    0.062008    11.00000    0.02265    0.01600 = 
         0.03404   -0.00533   -0.00739    0.00322 
AFIX 137 
H11A  2   -0.150189   -0.128214    0.036870    11.00000   -1.50000 
H11B  2   -0.111207   -0.173668    0.105102    11.00000   -1.50000 
H11C  2   -0.072412   -0.165220    0.036184    11.00000   -1.50000 
AFIX   0 
C12   1    0.084349    0.566269    0.219784    11.00000    0.02197    0.01002 = 
         0.03258    0.00070    0.00726   -0.00408 
AFIX  43 
H12A  2    0.127915    0.575081    0.203233    11.00000   -1.20000 
AFIX   0 
C13   1    0.035802    0.572894    0.168393    11.00000    0.03385    0.00895 = 
         0.02196    0.00464    0.00732    0.00050 
AFIX  43 
H13A  2    0.054610    0.593894    0.126061    11.00000   -1.20000 
AFIX   0 
C14   1   -0.033068    0.556646    0.163225    11.00000    0.03489    0.01057 = 
         0.01909    0.00322   -0.00346    0.00453 
AFIX  43 
H14A  2   -0.049007    0.548482    0.118177    11.00000   -1.20000 
AFIX   0 
C15   1   -0.083960    0.549743    0.210220    11.00000    0.02185    0.01185 = 
         0.03111    0.00011   -0.00313    0.00537 
AFIX  43 
H15A  2   -0.126518    0.529943    0.190607    11.00000   -1.20000 
  
AFIX   0 
HKLF 4 
  
REM  rrl32 in C2/c 
REM R1 =  0.0261 for    3882 Fo > 4sig(Fo)  and  0.0270 for all    3959 data 
REM    165 parameters refined using      0 restraints 
  
END 
  
WGHT      0.0129     19.2700 
  
REM Highest difference peak  1.912,  deepest hole -3.390,  1-sigma level  0.136 
Q1    1  -0.0037  0.3058  0.2066  11.00000  0.05    1.91 
Q2    1   0.0000  0.1660  0.2500  10.50000  0.05    1.89 
Q3    1   0.0000  0.5210  0.2500  10.50000  0.05    1.85 
Q4    1   0.0000  0.3994  0.2500  10.50000  0.05    1.55 
Q5    1   0.0000  0.0203  0.2500  10.50000  0.05    1.47 
Q6    1   0.1846  0.4574  0.1380  11.00000  0.05    0.83 
Q7    1  -0.0412  0.2383  0.2397  11.00000  0.05    0.67 
Q8    1  -0.0907  0.3386  0.0790  11.00000  0.05    0.56 
Q9    1  -0.0978 -0.0007  0.0564  11.00000  0.05    0.55 
Q10   1  -0.0328  0.0834  0.2297  11.00000  0.05    0.54 
;
_shelx_res_checksum              51630
_database_code_depnum_ccdc_archive 'CCDC 1018014'
